# Supplementary material for: A population-based analysis of the global burden of epilepsy across all age groups (1990–2021): utilizing the Global Burden of Disease 2021 data
Source: Front Neurol. 2024 Dec 12;15:1448596. doi: 10.3389/fneur.2024.1448596 (PMC11669576; doi:10.3389/fneur.2024.1448596)
Supplement: Supplementary file 2 [file Table_2.xlsx]

## Sheet: Sheet1
Exported data
	measure_name	location_name	sex_name	age_name	cause_name	metric_name	year	val	upper	lower
1	Deaths	Global	Male	All ages	Idiopathic epilepsy	Number	2021	83871.2	94434.8	69902.6
2	Deaths	Global	Female	All ages	Idiopathic epilepsy	Number	2021	55979.7	63073.8	39448.7
3	Deaths	Global	Male	All ages	Idiopathic epilepsy	Percent	2021	0.00222608	0.00250126	0.00183454
4	Deaths	Global	Female	All ages	Idiopathic epilepsy	Percent	2021	0.00185422	0.00204635	0.00132528
5	Deaths	Global	Male	All ages	Idiopathic epilepsy	Rate	2021	2.11829	2.38508	1.76549
6	Deaths	Global	Female	All ages	Idiopathic epilepsy	Rate	2021	1.42371	1.60413	1.00328
7	Deaths	Global	Male	15-49 years	Idiopathic epilepsy	Number	2021	41452.8	48329.2	34053
8	Deaths	Global	Female	15-49 years	Idiopathic epilepsy	Number	2021	23239.7	27104.5	16707.8
9	Deaths	Global	Male	15-49 years	Idiopathic epilepsy	Percent	2021	0.00744282	0.00858835	0.00617333
10	Deaths	Global	Female	15-49 years	Idiopathic epilepsy	Percent	2021	0.00736345	0.00857166	0.00521243
11	Deaths	Global	Male	15-49 years	Idiopathic epilepsy	Rate	2021	2.07292	2.41679	1.70288
12	Deaths	Global	Female	15-49 years	Idiopathic epilepsy	Rate	2021	1.19248	1.39079	0.857313
13	Deaths	Global	Male	50-69 years	Idiopathic epilepsy	Number	2021	17911.4	19610.8	14721.8
14	Deaths	Global	Female	50-69 years	Idiopathic epilepsy	Number	2021	11058.8	12417.6	7499.76
15	Deaths	Global	Male	50-69 years	Idiopathic epilepsy	Percent	2021	0.00153505	0.00168963	0.00124827
16	Deaths	Global	Female	50-69 years	Idiopathic epilepsy	Percent	2021	0.00152773	0.00169449	0.00103658
17	Deaths	Global	Male	50-69 years	Idiopathic epilepsy	Rate	2021	2.54396	2.78532	2.09094
18	Deaths	Global	Female	50-69 years	Idiopathic epilepsy	Rate	2021	1.50981	1.69532	1.02391
19	Deaths	Global	Male	70+ years	Idiopathic epilepsy	Number	2021	13766.9	15180.1	11815
20	Deaths	Global	Female	70+ years	Idiopathic epilepsy	Number	2021	14250.1	16021.2	10527.6
21	Deaths	Global	Male	70+ years	Idiopathic epilepsy	Percent	2021	0.000786585	0.000872812	0.000670224
22	Deaths	Global	Female	70+ years	Idiopathic epilepsy	Percent	2021	0.000819011	0.000919936	0.000601623
23	Deaths	Global	Male	70+ years	Idiopathic epilepsy	Rate	2021	6.33186	6.98182	5.4341
24	Deaths	Global	Female	70+ years	Idiopathic epilepsy	Rate	2021	5.14548	5.78499	3.80132
25	Deaths	Global	Male	0-14 years	Idiopathic epilepsy	Number	2021	10740.1	12993.4	7730.84
26	Deaths	Global	Female	0-14 years	Idiopathic epilepsy	Number	2021	7431.01	9185.22	5101.17
27	Deaths	Global	Male	0-14 years	Idiopathic epilepsy	Percent	2021	0.00366768	0.00415181	0.00270826
28	Deaths	Global	Female	0-14 years	Idiopathic epilepsy	Percent	2021	0.00310967	0.00365943	0.00208007
29	Deaths	Global	Male	0-14 years	Idiopathic epilepsy	Rate	2021	1.03453	1.25158	0.744663
30	Deaths	Global	Female	0-14 years	Idiopathic epilepsy	Rate	2021	0.763175	0.943335	0.523897
2	Deaths	Global	both	All ages	Idiopathic epilepsy	Number	2021	139851
8	Deaths	Global	both	15-49 years	Idiopathic epilepsy	Number	2021	64692.5
								0.462582
