# Supplementary material for: A population-based analysis of the global burden of epilepsy across all age groups (1990–2021): utilizing the Global Burden of Disease 2021 data
Source: Front Neurol. 2024 Dec 12;15:1448596. doi: 10.3389/fneur.2024.1448596 (PMC11669576; doi:10.3389/fneur.2024.1448596)
Supplement: Supplementary file 3 [file Table_3.xlsx]

## Sheet: Sheet1
Exported data
	measure_name	location_name	sex_name	age_name	cause_name	metric_name	year	val	upper	lower
1	Incidence	Global	Male	All ages	Idiopathic epilepsy	Number	2021	1.73662e+06	2.17639e+06	1.2795e+06
2	Incidence	Global	Female	All ages	Idiopathic epilepsy	Number	2021	1.53612e+06	1.94858e+06	1.12851e+06
3	Incidence	Global	Male	All ages	Idiopathic epilepsy	Percent	2021	9.74162e-05	0.000122592	7.13478e-05
4	Incidence	Global	Female	All ages	Idiopathic epilepsy	Percent	2021	8.09714e-05	0.000103016	5.956e-05
5	Incidence	Global	Male	All ages	Idiopathic epilepsy	Rate	2021	43.8607	54.9679	32.3156
6	Incidence	Global	Female	All ages	Idiopathic epilepsy	Rate	2021	39.0675	49.5575	28.7009
7	Incidence	Global	Male	15-49 years	Idiopathic epilepsy	Number	2021	789819	1.0552e+06	554950
8	Incidence	Global	Female	15-49 years	Idiopathic epilepsy	Number	2021	693717	943190	475254
9	Incidence	Global	Male	15-49 years	Idiopathic epilepsy	Percent	2021	9.36558e-05	0.000126193	6.53727e-05
10	Incidence	Global	Female	15-49 years	Idiopathic epilepsy	Percent	2021	7.56596e-05	0.00010265	5.14763e-05
11	Incidence	Global	Male	15-49 years	Idiopathic epilepsy	Rate	2021	39.4963	52.7672	27.7513
12	Incidence	Global	Female	15-49 years	Idiopathic epilepsy	Rate	2021	35.5961	48.3971	24.3863
13	Incidence	Global	Male	50-69 years	Idiopathic epilepsy	Number	2021	196055	285920	134774
14	Incidence	Global	Female	50-69 years	Idiopathic epilepsy	Number	2021	182491	267090	122349
15	Incidence	Global	Male	50-69 years	Idiopathic epilepsy	Percent	2021	7.18896e-05	0.000103785	4.87827e-05
16	Incidence	Global	Female	50-69 years	Idiopathic epilepsy	Percent	2021	5.98676e-05	8.80398e-05	3.98897e-05
17	Incidence	Global	Male	50-69 years	Idiopathic epilepsy	Rate	2021	27.8458	40.6093	19.142
18	Incidence	Global	Female	50-69 years	Idiopathic epilepsy	Rate	2021	24.9146	36.4645	16.7037
19	Incidence	Global	Male	70+ years	Idiopathic epilepsy	Number	2021	86402.9	117152	56634.3
20	Incidence	Global	Female	70+ years	Idiopathic epilepsy	Number	2021	97057.2	132955	64388.4
21	Incidence	Global	Male	70+ years	Idiopathic epilepsy	Percent	2021	9.05734e-05	0.000124184	6.02704e-05
22	Incidence	Global	Female	70+ years	Idiopathic epilepsy	Percent	2021	7.56846e-05	0.000104352	4.98098e-05
23	Incidence	Global	Male	70+ years	Idiopathic epilepsy	Rate	2021	39.7395	53.8822	26.0479
24	Incidence	Global	Female	70+ years	Idiopathic epilepsy	Rate	2021	35.0457	48.0077	23.2495
25	Incidence	Global	Male	0-14 years	Idiopathic epilepsy	Number	2021	664338	927297	430059
26	Incidence	Global	Female	0-14 years	Idiopathic epilepsy	Number	2021	562853	807528	356915
27	Incidence	Global	Male	0-14 years	Idiopathic epilepsy	Percent	2021	0.000117375	0.000167074	7.46919e-05
28	Incidence	Global	Female	0-14 years	Idiopathic epilepsy	Percent	2021	0.00010406	0.000150534	6.50779e-05
29	Incidence	Global	Male	0-14 years	Idiopathic epilepsy	Rate	2021	63.9915	89.3208	41.4249
30	Incidence	Global	Female	0-14 years	Idiopathic epilepsy	Rate	2021	57.8058	82.9343	36.6558
7	Incidence	Global	both	15-49 years	Idiopathic epilepsy	Number	2021	1.48354e+06
2	Incidence	Global	both	All ages	Idiopathic epilepsy	Number	2021	3.27273e+06	1.94858e+06	1.12851e+06
26	Incidence	Global	both	0-14 years	Idiopathic epilepsy	Number	2021	1.22719e+06	807528	356915
								0.374974
								0.453302
