# Supplementary material for: A population-based analysis of the global burden of epilepsy across all age groups (1990–2021): utilizing the Global Burden of Disease 2021 data
Source: Front Neurol. 2024 Dec 12;15:1448596. doi: 10.3389/fneur.2024.1448596 (PMC11669576; doi:10.3389/fneur.2024.1448596)
Supplement: Supplementary file 4 [file Table_4.xlsx]

## Sheet: Sheet1
Exported data
	measure_name	location_name	sex_name	age_name	cause_name	metric_name	year	val	upper	lower
1	DALYs (Disability-Adjusted Life Years)	Global	Male	All ages	Idiopathic epilepsy	Number	2021	7.89154e+06	9.85627e+06	6.18233e+06
2	DALYs (Disability-Adjusted Life Years)	Global	Female	All ages	Idiopathic epilepsy	Number	2021	5.98629e+06	7.79499e+06	4.43942e+06
3	DALYs (Disability-Adjusted Life Years)	Global	Male	All ages	Idiopathic epilepsy	Percent	2021	0.00507844	0.00618342	0.00404827
4	DALYs (Disability-Adjusted Life Years)	Global	Female	All ages	Idiopathic epilepsy	Percent	2021	0.0045024	0.00563263	0.00337735
5	DALYs (Disability-Adjusted Life Years)	Global	Male	All ages	Idiopathic epilepsy	Rate	2021	199.312	248.934	156.144
6	DALYs (Disability-Adjusted Life Years)	Global	Female	All ages	Idiopathic epilepsy	Rate	2021	152.247	198.247	112.906
7	DALYs (Disability-Adjusted Life Years)	Global	Male	15-49 years	Idiopathic epilepsy	Number	2021	4.28948e+06	5.3098e+06	3.3701e+06
8	DALYs (Disability-Adjusted Life Years)	Global	Female	15-49 years	Idiopathic epilepsy	Number	2021	3.01905e+06	3.88336e+06	2.2349e+06
9	DALYs (Disability-Adjusted Life Years)	Global	Male	15-49 years	Idiopathic epilepsy	Percent	2021	0.00901982	0.0109279	0.00728143
10	DALYs (Disability-Adjusted Life Years)	Global	Female	15-49 years	Idiopathic epilepsy	Percent	2021	0.00742109	0.00937065	0.00572746
11	DALYs (Disability-Adjusted Life Years)	Global	Male	15-49 years	Idiopathic epilepsy	Rate	2021	214.503	265.526	168.528
12	DALYs (Disability-Adjusted Life Years)	Global	Female	15-49 years	Idiopathic epilepsy	Rate	2021	154.914	199.264	114.677
13	DALYs (Disability-Adjusted Life Years)	Global	Male	50-69 years	Idiopathic epilepsy	Number	2021	1.12197e+06	1.4764e+06	864583
14	DALYs (Disability-Adjusted Life Years)	Global	Female	50-69 years	Idiopathic epilepsy	Number	2021	880096	1.23548e+06	645343
15	DALYs (Disability-Adjusted Life Years)	Global	Male	50-69 years	Idiopathic epilepsy	Percent	2021	0.00241312	0.00318129	0.00190919
16	DALYs (Disability-Adjusted Life Years)	Global	Female	50-69 years	Idiopathic epilepsy	Percent	2021	0.00248367	0.0034417	0.00184556
17	DALYs (Disability-Adjusted Life Years)	Global	Male	50-69 years	Idiopathic epilepsy	Rate	2021	159.354	209.694	122.797
18	DALYs (Disability-Adjusted Life Years)	Global	Female	50-69 years	Idiopathic epilepsy	Rate	2021	120.155	168.674	88.1055
19	DALYs (Disability-Adjusted Life Years)	Global	Male	70+ years	Idiopathic epilepsy	Number	2021	487998	664956	357137
20	DALYs (Disability-Adjusted Life Years)	Global	Female	70+ years	Idiopathic epilepsy	Number	2021	514737	700764	366989
21	DALYs (Disability-Adjusted Life Years)	Global	Male	70+ years	Idiopathic epilepsy	Percent	2021	0.00158365	0.00221005	0.0011904
22	DALYs (Disability-Adjusted Life Years)	Global	Female	70+ years	Idiopathic epilepsy	Percent	2021	0.00165916	0.00224821	0.00120736
23	DALYs (Disability-Adjusted Life Years)	Global	Male	70+ years	Idiopathic epilepsy	Rate	2021	224.446	305.835	164.259
24	DALYs (Disability-Adjusted Life Years)	Global	Female	70+ years	Idiopathic epilepsy	Rate	2021	185.863	253.034	132.514
25	DALYs (Disability-Adjusted Life Years)	Global	Male	0-14 years	Idiopathic epilepsy	Number	2021	1.99208e+06	2.64684e+06	1.50214e+06
26	DALYs (Disability-Adjusted Life Years)	Global	Female	0-14 years	Idiopathic epilepsy	Number	2021	1.57241e+06	2.15868e+06	1.15433e+06
27	DALYs (Disability-Adjusted Life Years)	Global	Male	0-14 years	Idiopathic epilepsy	Percent	2021	0.00654886	0.00858875	0.00501387
28	DALYs (Disability-Adjusted Life Years)	Global	Female	0-14 years	Idiopathic epilepsy	Percent	2021	0.00611972	0.00816994	0.0044217
29	DALYs (Disability-Adjusted Life Years)	Global	Male	0-14 years	Idiopathic epilepsy	Rate	2021	191.885	254.953	144.692
30	DALYs (Disability-Adjusted Life Years)	Global	Female	0-14 years	Idiopathic epilepsy	Rate	2021	161.489	221.7	118.552
8	DALYs (Disability-Adjusted Life Years)	Global	both	15-49 years	Idiopathic epilepsy	Number	2021	7.30853e+06
26	DALYs (Disability-Adjusted Life Years)	Global	both	0-14 years	Idiopathic epilepsy	Number	2021	3.5645e+06
