# Supplementary material for: A population-based analysis of the global burden of epilepsy across all age groups (1990–2021): utilizing the Global Burden of Disease 2021 data
Source: Front Neurol. 2024 Dec 12;15:1448596. doi: 10.3389/fneur.2024.1448596 (PMC11669576; doi:10.3389/fneur.2024.1448596)
Supplement: Supplementary file 5 [file Table_5.xlsx]

## Sheet: Sheet1
measure_name	location_name	sex_name	age_name	cause_name	metric_name	year	val
Prevalence	Global	Male	0-14 years	Idiopathic epilepsy	Number	2021	3.25563e+06
Prevalence	Global	Female	0-14 years	Idiopathic epilepsy	Number	2021	2.84014e+06
Prevalence	Global	Male	0-14 years	Idiopathic epilepsy	Percent	2021	0.00355592
Prevalence	Global	Female	0-14 years	Idiopathic epilepsy	Percent	2021	0.0031856
Prevalence	Global	Male	0-14 years	Idiopathic epilepsy	Rate	2021	313.595
Prevalence	Global	Female	0-14 years	Idiopathic epilepsy	Rate	2021	291.686
Prevalence	Global	Male	15-49 years	Idiopathic epilepsy	Number	2021	6.09912e+06
Prevalence	Global	Female	15-49 years	Idiopathic epilepsy	Number	2021	5.38465e+06
Prevalence	Global	Male	15-49 years	Idiopathic epilepsy	Percent	2021	0.00312727
Prevalence	Global	Female	15-49 years	Idiopathic epilepsy	Percent	2021	0.00277729
Prevalence	Global	Male	15-49 years	Idiopathic epilepsy	Rate	2021	304.998
Prevalence	Global	Female	15-49 years	Idiopathic epilepsy	Rate	2021	276.298
Prevalence	Global	Male	50-69 years	Idiopathic epilepsy	Number	2021	2.06891e+06
Prevalence	Global	Female	50-69 years	Idiopathic epilepsy	Number	2021	2.01106e+06
Prevalence	Global	Male	50-69 years	Idiopathic epilepsy	Percent	2021	0.00294343
Prevalence	Global	Female	50-69 years	Idiopathic epilepsy	Percent	2021	0.00274717
Prevalence	Global	Male	50-69 years	Idiopathic epilepsy	Rate	2021	293.848
Prevalence	Global	Female	50-69 years	Idiopathic epilepsy	Rate	2021	274.56
Prevalence	Global	Male	70+ years	Idiopathic epilepsy	Number	2021	1.19848e+06
Prevalence	Global	Female	70+ years	Idiopathic epilepsy	Number	2021	1.36286e+06
Prevalence	Global	Male	70+ years	Idiopathic epilepsy	Percent	2021	0.00551264
Prevalence	Global	Female	70+ years	Idiopathic epilepsy	Percent	2021	0.0049213
Prevalence	Global	Male	70+ years	Idiopathic epilepsy	Rate	2021	551.221
Prevalence	Global	Female	70+ years	Idiopathic epilepsy	Rate	2021	492.106
Prevalence	Global	Male	All ages	Idiopathic epilepsy	Number	2021	1.26221e+07
Prevalence	Global	Female	All ages	Idiopathic epilepsy	Number	2021	1.15987e+07
Prevalence	Global	Male	All ages	Idiopathic epilepsy	Percent	2021	0.00333371
Prevalence	Global	Female	All ages	Idiopathic epilepsy	Percent	2021	0.00302098
Prevalence	Global	Male	All ages	Idiopathic epilepsy	Rate	2021	318.79
Prevalence	Global	Female	All ages	Idiopathic epilepsy	Rate	2021	294.985
