# Supplementary material for: A population-based analysis of the global burden of epilepsy across all age groups (1990–2021): utilizing the Global Burden of Disease 2021 data
Source: Front Neurol. 2024 Dec 12;15:1448596. doi: 10.3389/fneur.2024.1448596 (PMC11669576; doi:10.3389/fneur.2024.1448596)
Supplement: Supplementary file 6 [file Table_6.xlsx]

## Sheet: Sheet1
Exported data
	measure_name	location_name	sex_name	age_name	cause_name	metric_name	year	val	upper	lower
97	Prevalence	Global	Both	Age-standardized	Idiopathic epilepsy	Rate	1990	287.459	362.959	215.695
98	Prevalence	Global	Both	Age-standardized	Idiopathic epilepsy	Rate	1991	291.58	367.111	220.337
99	Prevalence	Global	Both	Age-standardized	Idiopathic epilepsy	Rate	1992	295.309	371.031	223.504
100	Prevalence	Global	Both	Age-standardized	Idiopathic epilepsy	Rate	1993	298.451	373.623	227.143
101	Prevalence	Global	Both	Age-standardized	Idiopathic epilepsy	Rate	1994	300.817	376.703	229.787
102	Prevalence	Global	Both	Age-standardized	Idiopathic epilepsy	Rate	1995	302.29	379.72	231.201
103	Prevalence	Global	Both	Age-standardized	Idiopathic epilepsy	Rate	1996	303.385	379.55	232.815
104	Prevalence	Global	Both	Age-standardized	Idiopathic epilepsy	Rate	1997	304.574	380.086	233.182
105	Prevalence	Global	Both	Age-standardized	Idiopathic epilepsy	Rate	1998	305.685	382.259	232.528
106	Prevalence	Global	Both	Age-standardized	Idiopathic epilepsy	Rate	1999	306.577	383.75	232.527
107	Prevalence	Global	Both	Age-standardized	Idiopathic epilepsy	Rate	2000	307.129	385.461	230.997
108	Prevalence	Global	Both	Age-standardized	Idiopathic epilepsy	Rate	2001	307.406	385.539	232.833
109	Prevalence	Global	Both	Age-standardized	Idiopathic epilepsy	Rate	2002	307.594	383.997	234.435
110	Prevalence	Global	Both	Age-standardized	Idiopathic epilepsy	Rate	2003	307.732	385.891	235.761
111	Prevalence	Global	Both	Age-standardized	Idiopathic epilepsy	Rate	2004	307.863	387.069	236.329
112	Prevalence	Global	Both	Age-standardized	Idiopathic epilepsy	Rate	2005	308.055	387.74	236.12
113	Prevalence	Global	Both	Age-standardized	Idiopathic epilepsy	Rate	2006	308.19	386.454	235.423
114	Prevalence	Global	Both	Age-standardized	Idiopathic epilepsy	Rate	2007	308.193	387.632	235.666
115	Prevalence	Global	Both	Age-standardized	Idiopathic epilepsy	Rate	2008	308.126	387.054	237.956
116	Prevalence	Global	Both	Age-standardized	Idiopathic epilepsy	Rate	2009	308.004	385.551	236.591
117	Prevalence	Global	Both	Age-standardized	Idiopathic epilepsy	Rate	2010	307.861	384.719	234.615
118	Prevalence	Global	Both	Age-standardized	Idiopathic epilepsy	Rate	2011	307.358	382.598	236.011
119	Prevalence	Global	Both	Age-standardized	Idiopathic epilepsy	Rate	2012	306.362	380.323	235.334
120	Prevalence	Global	Both	Age-standardized	Idiopathic epilepsy	Rate	2013	305.168	379.928	234.426
121	Prevalence	Global	Both	Age-standardized	Idiopathic epilepsy	Rate	2014	304.068	378.243	233.356
122	Prevalence	Global	Both	Age-standardized	Idiopathic epilepsy	Rate	2015	303.365	376.986	231.662
123	Prevalence	Global	Both	Age-standardized	Idiopathic epilepsy	Rate	2016	302.594	374.474	232.955
124	Prevalence	Global	Both	Age-standardized	Idiopathic epilepsy	Rate	2017	301.465	373.227	235.368
125	Prevalence	Global	Both	Age-standardized	Idiopathic epilepsy	Rate	2018	300.445	373.069	233.518
126	Prevalence	Global	Both	Age-standardized	Idiopathic epilepsy	Rate	2019	299.984	373.148	231.036
127	Prevalence	Global	Both	Age-standardized	Idiopathic epilepsy	Rate	2020	302.499	376.694	229.663
128	Prevalence	Global	Both	Age-standardized	Idiopathic epilepsy	Rate	2021	307.377	389.021	234.709
33	Prevalence	High-middle SDI	Both	Age-standardized	Idiopathic epilepsy	Rate	1990	262.347	332.363	192.064
34	Prevalence	High-middle SDI	Both	Age-standardized	Idiopathic epilepsy	Rate	1991	267.351	335.927	199.729
35	Prevalence	High-middle SDI	Both	Age-standardized	Idiopathic epilepsy	Rate	1992	271.768	341.439	204.554
36	Prevalence	High-middle SDI	Both	Age-standardized	Idiopathic epilepsy	Rate	1993	275.382	346.131	209.487
37	Prevalence	High-middle SDI	Both	Age-standardized	Idiopathic epilepsy	Rate	1994	277.959	354.547	210.867
38	Prevalence	High-middle SDI	Both	Age-standardized	Idiopathic epilepsy	Rate	1995	279.359	360.415	210.653
39	Prevalence	High-middle SDI	Both	Age-standardized	Idiopathic epilepsy	Rate	1996	279.421	357.951	211.314
40	Prevalence	High-middle SDI	Both	Age-standardized	Idiopathic epilepsy	Rate	1997	278.55	356.677	211.913
41	Prevalence	High-middle SDI	Both	Age-standardized	Idiopathic epilepsy	Rate	1998	277.367	353.559	211.507
42	Prevalence	High-middle SDI	Both	Age-standardized	Idiopathic epilepsy	Rate	1999	276.483	355.457	207.521
43	Prevalence	High-middle SDI	Both	Age-standardized	Idiopathic epilepsy	Rate	2000	276.508	360.587	205.003
44	Prevalence	High-middle SDI	Both	Age-standardized	Idiopathic epilepsy	Rate	2001	277.414	357.433	207.295
45	Prevalence	High-middle SDI	Both	Age-standardized	Idiopathic epilepsy	Rate	2002	278.609	357.44	208.851
46	Prevalence	High-middle SDI	Both	Age-standardized	Idiopathic epilepsy	Rate	2003	279.803	358.923	205.61
47	Prevalence	High-middle SDI	Both	Age-standardized	Idiopathic epilepsy	Rate	2004	280.704	360.717	205.549
48	Prevalence	High-middle SDI	Both	Age-standardized	Idiopathic epilepsy	Rate	2005	281.004	362.315	203.811
49	Prevalence	High-middle SDI	Both	Age-standardized	Idiopathic epilepsy	Rate	2006	279.93	357.919	205.222
50	Prevalence	High-middle SDI	Both	Age-standardized	Idiopathic epilepsy	Rate	2007	277.446	352.192	203.062
51	Prevalence	High-middle SDI	Both	Age-standardized	Idiopathic epilepsy	Rate	2008	274.306	345.484	197.421
52	Prevalence	High-middle SDI	Both	Age-standardized	Idiopathic epilepsy	Rate	2009	271.244	342.799	192.182
53	Prevalence	High-middle SDI	Both	Age-standardized	Idiopathic epilepsy	Rate	2010	269.034	343.485	189.517
54	Prevalence	High-middle SDI	Both	Age-standardized	Idiopathic epilepsy	Rate	2011	267.321	338.828	190.549
55	Prevalence	High-middle SDI	Both	Age-standardized	Idiopathic epilepsy	Rate	2012	265.364	336.959	191.8
56	Prevalence	High-middle SDI	Both	Age-standardized	Idiopathic epilepsy	Rate	2013	263.357	336.937	189.047
57	Prevalence	High-middle SDI	Both	Age-standardized	Idiopathic epilepsy	Rate	2014	261.462	340.963	187.212
58	Prevalence	High-middle SDI	Both	Age-standardized	Idiopathic epilepsy	Rate	2015	259.818	342.994	186.685
59	Prevalence	High-middle SDI	Both	Age-standardized	Idiopathic epilepsy	Rate	2016	257.747	335.089	186.769
60	Prevalence	High-middle SDI	Both	Age-standardized	Idiopathic epilepsy	Rate	2017	255.09	327.036	183.912
61	Prevalence	High-middle SDI	Both	Age-standardized	Idiopathic epilepsy	Rate	2018	252.732	324.442	181.272
62	Prevalence	High-middle SDI	Both	Age-standardized	Idiopathic epilepsy	Rate	2019	251.489	324.305	177.846
63	Prevalence	High-middle SDI	Both	Age-standardized	Idiopathic epilepsy	Rate	2020	261.085	344.594	185.783
64	Prevalence	High-middle SDI	Both	Age-standardized	Idiopathic epilepsy	Rate	2021	266.445	353.863	185.632
65	Prevalence	High SDI	Both	Age-standardized	Idiopathic epilepsy	Rate	1990	323.521	417.19	233.958
66	Prevalence	High SDI	Both	Age-standardized	Idiopathic epilepsy	Rate	1991	324.61	414.438	234.989
67	Prevalence	High SDI	Both	Age-standardized	Idiopathic epilepsy	Rate	1992	326.108	417.901	236.616
68	Prevalence	High SDI	Both	Age-standardized	Idiopathic epilepsy	Rate	1993	327.846	424.605	230.686
69	Prevalence	High SDI	Both	Age-standardized	Idiopathic epilepsy	Rate	1994	329.686	425.726	229.612
70	Prevalence	High SDI	Both	Age-standardized	Idiopathic epilepsy	Rate	1995	331.472	431.732	226.909
71	Prevalence	High SDI	Both	Age-standardized	Idiopathic epilepsy	Rate	1996	335.845	438.136	234.391
72	Prevalence	High SDI	Both	Age-standardized	Idiopathic epilepsy	Rate	1997	343.9	447.176	241.582
73	Prevalence	High SDI	Both	Age-standardized	Idiopathic epilepsy	Rate	1998	353.229	463.249	245.959
74	Prevalence	High SDI	Both	Age-standardized	Idiopathic epilepsy	Rate	1999	361.432	474.206	251.333
75	Prevalence	High SDI	Both	Age-standardized	Idiopathic epilepsy	Rate	2000	366.056	480.921	249.407
76	Prevalence	High SDI	Both	Age-standardized	Idiopathic epilepsy	Rate	2001	368.324	482.672	256.403
77	Prevalence	High SDI	Both	Age-standardized	Idiopathic epilepsy	Rate	2002	370.831	487.469	260.428
78	Prevalence	High SDI	Both	Age-standardized	Idiopathic epilepsy	Rate	2003	373.255	490.642	262.4
79	Prevalence	High SDI	Both	Age-standardized	Idiopathic epilepsy	Rate	2004	375.235	491.022	261.751
80	Prevalence	High SDI	Both	Age-standardized	Idiopathic epilepsy	Rate	2005	376.433	495.048	261.904
81	Prevalence	High SDI	Both	Age-standardized	Idiopathic epilepsy	Rate	2006	376.887	497.105	263.375
82	Prevalence	High SDI	Both	Age-standardized	Idiopathic epilepsy	Rate	2007	376.851	497.642	264.129
83	Prevalence	High SDI	Both	Age-standardized	Idiopathic epilepsy	Rate	2008	376.413	496.228	259.83
84	Prevalence	High SDI	Both	Age-standardized	Idiopathic epilepsy	Rate	2009	375.594	494.252	255.307
85	Prevalence	High SDI	Both	Age-standardized	Idiopathic epilepsy	Rate	2010	374.406	495.622	249.822
86	Prevalence	High SDI	Both	Age-standardized	Idiopathic epilepsy	Rate	2011	372.253	489.664	251.558
87	Prevalence	High SDI	Both	Age-standardized	Idiopathic epilepsy	Rate	2012	368.87	482.171	253.653
88	Prevalence	High SDI	Both	Age-standardized	Idiopathic epilepsy	Rate	2013	365.127	474.118	251.518
89	Prevalence	High SDI	Both	Age-standardized	Idiopathic epilepsy	Rate	2014	361.914	468.403	248.63
90	Prevalence	High SDI	Both	Age-standardized	Idiopathic epilepsy	Rate	2015	360.067	465.24	243.107
91	Prevalence	High SDI	Both	Age-standardized	Idiopathic epilepsy	Rate	2016	359.011	460.778	249.187
92	Prevalence	High SDI	Both	Age-standardized	Idiopathic epilepsy	Rate	2017	357.822	464.473	244.963
93	Prevalence	High SDI	Both	Age-standardized	Idiopathic epilepsy	Rate	2018	356.764	467.905	244.673
94	Prevalence	High SDI	Both	Age-standardized	Idiopathic epilepsy	Rate	2019	356.139	469.94	241.722
95	Prevalence	High SDI	Both	Age-standardized	Idiopathic epilepsy	Rate	2020	352.843	464.154	233.713
96	Prevalence	High SDI	Both	Age-standardized	Idiopathic epilepsy	Rate	2021	357.346	470.315	242.688
1	Prevalence	Low-middle SDI	Both	Age-standardized	Idiopathic epilepsy	Rate	1990	277.867	385.595	182.031
2	Prevalence	Low-middle SDI	Both	Age-standardized	Idiopathic epilepsy	Rate	1991	281.242	381.683	187.795
3	Prevalence	Low-middle SDI	Both	Age-standardized	Idiopathic epilepsy	Rate	1992	283.941	380.812	191.191
4	Prevalence	Low-middle SDI	Both	Age-standardized	Idiopathic epilepsy	Rate	1993	285.924	381.154	195.475
5	Prevalence	Low-middle SDI	Both	Age-standardized	Idiopathic epilepsy	Rate	1994	287.169	385.489	193.967
6	Prevalence	Low-middle SDI	Both	Age-standardized	Idiopathic epilepsy	Rate	1995	287.652	389.209	188.991
7	Prevalence	Low-middle SDI	Both	Age-standardized	Idiopathic epilepsy	Rate	1996	287.015	382.257	194.679
8	Prevalence	Low-middle SDI	Both	Age-standardized	Idiopathic epilepsy	Rate	1997	285.352	378.26	196.347
9	Prevalence	Low-middle SDI	Both	Age-standardized	Idiopathic epilepsy	Rate	1998	283.284	373.831	197.973
10	Prevalence	Low-middle SDI	Both	Age-standardized	Idiopathic epilepsy	Rate	1999	281.421	370.786	196.6
11	Prevalence	Low-middle SDI	Both	Age-standardized	Idiopathic epilepsy	Rate	2000	280.361	372.362	195.966
12	Prevalence	Low-middle SDI	Both	Age-standardized	Idiopathic epilepsy	Rate	2001	279.854	369.597	198.468
13	Prevalence	Low-middle SDI	Both	Age-standardized	Idiopathic epilepsy	Rate	2002	279.395	366.601	202.179
14	Prevalence	Low-middle SDI	Both	Age-standardized	Idiopathic epilepsy	Rate	2003	279.168	365.73	200.912
15	Prevalence	Low-middle SDI	Both	Age-standardized	Idiopathic epilepsy	Rate	2004	279.348	366.389	199.142
16	Prevalence	Low-middle SDI	Both	Age-standardized	Idiopathic epilepsy	Rate	2005	280.104	367.399	195.205
17	Prevalence	Low-middle SDI	Both	Age-standardized	Idiopathic epilepsy	Rate	2006	281.792	369.033	201.483
18	Prevalence	Low-middle SDI	Both	Age-standardized	Idiopathic epilepsy	Rate	2007	284.313	371.798	204.592
19	Prevalence	Low-middle SDI	Both	Age-standardized	Idiopathic epilepsy	Rate	2008	287.158	373.083	209.383
20	Prevalence	Low-middle SDI	Both	Age-standardized	Idiopathic epilepsy	Rate	2009	289.825	377.437	212.069
21	Prevalence	Low-middle SDI	Both	Age-standardized	Idiopathic epilepsy	Rate	2010	291.827	377.449	209.958
22	Prevalence	Low-middle SDI	Both	Age-standardized	Idiopathic epilepsy	Rate	2011	293.164	374.559	216.889
23	Prevalence	Low-middle SDI	Both	Age-standardized	Idiopathic epilepsy	Rate	2012	294.213	374.55	219.358
24	Prevalence	Low-middle SDI	Both	Age-standardized	Idiopathic epilepsy	Rate	2013	295.06	372.62	220.716
25	Prevalence	Low-middle SDI	Both	Age-standardized	Idiopathic epilepsy	Rate	2014	295.809	379.356	220.324
26	Prevalence	Low-middle SDI	Both	Age-standardized	Idiopathic epilepsy	Rate	2015	296.593	378.604	221.028
27	Prevalence	Low-middle SDI	Both	Age-standardized	Idiopathic epilepsy	Rate	2016	297.364	376.599	224.932
28	Prevalence	Low-middle SDI	Both	Age-standardized	Idiopathic epilepsy	Rate	2017	297.951	371.078	226.35
29	Prevalence	Low-middle SDI	Both	Age-standardized	Idiopathic epilepsy	Rate	2018	298.261	372.556	225.981
30	Prevalence	Low-middle SDI	Both	Age-standardized	Idiopathic epilepsy	Rate	2019	298.328	377.459	225.45
31	Prevalence	Low-middle SDI	Both	Age-standardized	Idiopathic epilepsy	Rate	2020	295.842	377.339	219.831
32	Prevalence	Low-middle SDI	Both	Age-standardized	Idiopathic epilepsy	Rate	2021	301.709	388.099	224.048
129	Prevalence	Low SDI	Both	Age-standardized	Idiopathic epilepsy	Rate	1990	308.543	454.945	169.147
130	Prevalence	Low SDI	Both	Age-standardized	Idiopathic epilepsy	Rate	1991	311.289	451.996	172.441
131	Prevalence	Low SDI	Both	Age-standardized	Idiopathic epilepsy	Rate	1992	313.666	453.226	177.444
132	Prevalence	Low SDI	Both	Age-standardized	Idiopathic epilepsy	Rate	1993	315.53	464.221	179.386
133	Prevalence	Low SDI	Both	Age-standardized	Idiopathic epilepsy	Rate	1994	316.492	464.433	178.927
134	Prevalence	Low SDI	Both	Age-standardized	Idiopathic epilepsy	Rate	1995	316.685	468.168	170.721
135	Prevalence	Low SDI	Both	Age-standardized	Idiopathic epilepsy	Rate	1996	316.31	467.818	174.669
136	Prevalence	Low SDI	Both	Age-standardized	Idiopathic epilepsy	Rate	1997	315.413	453.207	175.51
137	Prevalence	Low SDI	Both	Age-standardized	Idiopathic epilepsy	Rate	1998	314.16	443.843	174.98
138	Prevalence	Low SDI	Both	Age-standardized	Idiopathic epilepsy	Rate	1999	312.771	445.792	177.429
139	Prevalence	Low SDI	Both	Age-standardized	Idiopathic epilepsy	Rate	2000	311.512	449.748	178.084
140	Prevalence	Low SDI	Both	Age-standardized	Idiopathic epilepsy	Rate	2001	310.03	440.637	178.177
141	Prevalence	Low SDI	Both	Age-standardized	Idiopathic epilepsy	Rate	2002	308.13	431.616	180.649
142	Prevalence	Low SDI	Both	Age-standardized	Idiopathic epilepsy	Rate	2003	306.223	425.21	182.03
143	Prevalence	Low SDI	Both	Age-standardized	Idiopathic epilepsy	Rate	2004	304.684	429.068	180.951
144	Prevalence	Low SDI	Both	Age-standardized	Idiopathic epilepsy	Rate	2005	303.881	434.238	178.41
145	Prevalence	Low SDI	Both	Age-standardized	Idiopathic epilepsy	Rate	2006	304.216	425.835	185.244
146	Prevalence	Low SDI	Both	Age-standardized	Idiopathic epilepsy	Rate	2007	305.498	422.477	193.3
147	Prevalence	Low SDI	Both	Age-standardized	Idiopathic epilepsy	Rate	2008	307.187	420.306	193.691
148	Prevalence	Low SDI	Both	Age-standardized	Idiopathic epilepsy	Rate	2009	308.749	420.508	195.856
149	Prevalence	Low SDI	Both	Age-standardized	Idiopathic epilepsy	Rate	2010	309.641	423.087	197.153
150	Prevalence	Low SDI	Both	Age-standardized	Idiopathic epilepsy	Rate	2011	309.538	418.529	201.719
151	Prevalence	Low SDI	Both	Age-standardized	Idiopathic epilepsy	Rate	2012	308.722	413.479	204.591
152	Prevalence	Low SDI	Both	Age-standardized	Idiopathic epilepsy	Rate	2013	307.589	410.056	207.202
153	Prevalence	Low SDI	Both	Age-standardized	Idiopathic epilepsy	Rate	2014	306.531	408.348	205.647
154	Prevalence	Low SDI	Both	Age-standardized	Idiopathic epilepsy	Rate	2015	305.928	408.865	207.916
155	Prevalence	Low SDI	Both	Age-standardized	Idiopathic epilepsy	Rate	2016	305.454	398.595	209.35
156	Prevalence	Low SDI	Both	Age-standardized	Idiopathic epilepsy	Rate	2017	304.76	394.3	208.026
157	Prevalence	Low SDI	Both	Age-standardized	Idiopathic epilepsy	Rate	2018	304.209	393.866	208.362
158	Prevalence	Low SDI	Both	Age-standardized	Idiopathic epilepsy	Rate	2019	304.136	396.421	204.5
159	Prevalence	Low SDI	Both	Age-standardized	Idiopathic epilepsy	Rate	2020	304.514	395.134	209.413
160	Prevalence	Low SDI	Both	Age-standardized	Idiopathic epilepsy	Rate	2021	308.012	412.499	214.675
161	Prevalence	Middle SDI	Both	Age-standardized	Idiopathic epilepsy	Rate	1990	279.058	356.333	204.041
162	Prevalence	Middle SDI	Both	Age-standardized	Idiopathic epilepsy	Rate	1991	284.84	359.314	210.037
163	Prevalence	Middle SDI	Both	Age-standardized	Idiopathic epilepsy	Rate	1992	290.055	365.427	216.414
164	Prevalence	Middle SDI	Both	Age-standardized	Idiopathic epilepsy	Rate	1993	294.467	370.533	221.433
165	Prevalence	Middle SDI	Both	Age-standardized	Idiopathic epilepsy	Rate	1994	297.888	374.116	224.978
166	Prevalence	Middle SDI	Both	Age-standardized	Idiopathic epilepsy	Rate	1995	300.144	378.423	225.567
167	Prevalence	Middle SDI	Both	Age-standardized	Idiopathic epilepsy	Rate	1996	301.286	378.316	227.704
168	Prevalence	Middle SDI	Both	Age-standardized	Idiopathic epilepsy	Rate	1997	301.726	378.3	226.8
169	Prevalence	Middle SDI	Both	Age-standardized	Idiopathic epilepsy	Rate	1998	301.801	375.864	230.06
170	Prevalence	Middle SDI	Both	Age-standardized	Idiopathic epilepsy	Rate	1999	301.849	375.79	228.824
171	Prevalence	Middle SDI	Both	Age-standardized	Idiopathic epilepsy	Rate	2000	302.198	378.571	225.253
172	Prevalence	Middle SDI	Both	Age-standardized	Idiopathic epilepsy	Rate	2001	302.569	375.496	226.895
173	Prevalence	Middle SDI	Both	Age-standardized	Idiopathic epilepsy	Rate	2002	302.574	377.54	227.119
174	Prevalence	Middle SDI	Both	Age-standardized	Idiopathic epilepsy	Rate	2003	302.369	378.671	227.684
175	Prevalence	Middle SDI	Both	Age-standardized	Idiopathic epilepsy	Rate	2004	302.132	381.844	224.77
176	Prevalence	Middle SDI	Both	Age-standardized	Idiopathic epilepsy	Rate	2005	302.064	387.014	222.761
177	Prevalence	Middle SDI	Both	Age-standardized	Idiopathic epilepsy	Rate	2006	301.669	380.323	226.661
178	Prevalence	Middle SDI	Both	Age-standardized	Idiopathic epilepsy	Rate	2007	300.645	380.495	224.731
179	Prevalence	Middle SDI	Both	Age-standardized	Idiopathic epilepsy	Rate	2008	299.41	379.235	226.355
180	Prevalence	Middle SDI	Both	Age-standardized	Idiopathic epilepsy	Rate	2009	298.353	378.724	222.695
181	Prevalence	Middle SDI	Both	Age-standardized	Idiopathic epilepsy	Rate	2010	297.874	381.166	222.151
182	Prevalence	Middle SDI	Both	Age-standardized	Idiopathic epilepsy	Rate	2011	297.725	379.616	223.509
183	Prevalence	Middle SDI	Both	Age-standardized	Idiopathic epilepsy	Rate	2012	297.47	376.745	224.002
184	Prevalence	Middle SDI	Both	Age-standardized	Idiopathic epilepsy	Rate	2013	297.163	375.911	222.247
185	Prevalence	Middle SDI	Both	Age-standardized	Idiopathic epilepsy	Rate	2014	296.838	375.063	220.735
186	Prevalence	Middle SDI	Both	Age-standardized	Idiopathic epilepsy	Rate	2015	296.557	374.28	219.639
187	Prevalence	Middle SDI	Both	Age-standardized	Idiopathic epilepsy	Rate	2016	295.875	371.736	222.328
188	Prevalence	Middle SDI	Both	Age-standardized	Idiopathic epilepsy	Rate	2017	294.758	370.881	222.957
189	Prevalence	Middle SDI	Both	Age-standardized	Idiopathic epilepsy	Rate	2018	293.79	372.911	223.951
190	Prevalence	Middle SDI	Both	Age-standardized	Idiopathic epilepsy	Rate	2019	293.468	372.435	223.45
191	Prevalence	Middle SDI	Both	Age-standardized	Idiopathic epilepsy	Rate	2020	297.759	375.632	218.587
192	Prevalence	Middle SDI	Both	Age-standardized	Idiopathic epilepsy	Rate	2021	303.031	384.609	223.377
