# Supplementary material for: A population-based analysis of the global burden of epilepsy across all age groups (1990–2021): utilizing the Global Burden of Disease 2021 data
Source: Front Neurol. 2024 Dec 12;15:1448596. doi: 10.3389/fneur.2024.1448596 (PMC11669576; doi:10.3389/fneur.2024.1448596)
Supplement: Supplementary file 7 [file Table_7.xlsx]

## Sheet: Sheet1
Exported data
	measure_name	location_name	sex_name	age_name	cause_name	metric_name	year	val	upper	lower
1	Incidence	Global	Both	Age-standardized	Idiopathic epilepsy	Rate	1990	38.1233	49.4848	27.9094
2	Incidence	Global	Both	Age-standardized	Idiopathic epilepsy	Rate	1991	38.6299	50.0403	28.2861
3	Incidence	Global	Both	Age-standardized	Idiopathic epilepsy	Rate	1992	39.0956	50.4483	28.6338
4	Incidence	Global	Both	Age-standardized	Idiopathic epilepsy	Rate	1993	39.4999	50.7963	29.051
5	Incidence	Global	Both	Age-standardized	Idiopathic epilepsy	Rate	1994	39.8228	50.88	29.284
6	Incidence	Global	Both	Age-standardized	Idiopathic epilepsy	Rate	1995	40.0565	51.0251	29.3676
7	Incidence	Global	Both	Age-standardized	Idiopathic epilepsy	Rate	1996	40.2438	51.2431	29.4202
8	Incidence	Global	Both	Age-standardized	Idiopathic epilepsy	Rate	1997	40.4225	51.5048	29.4034
9	Incidence	Global	Both	Age-standardized	Idiopathic epilepsy	Rate	1998	40.5822	51.7101	29.3883
10	Incidence	Global	Both	Age-standardized	Idiopathic epilepsy	Rate	1999	40.7149	52.1147	29.4998
11	Incidence	Global	Both	Age-standardized	Idiopathic epilepsy	Rate	2000	40.8158	52.4116	29.7041
12	Incidence	Global	Both	Age-standardized	Idiopathic epilepsy	Rate	2001	40.8719	52.5767	29.7964
13	Incidence	Global	Both	Age-standardized	Idiopathic epilepsy	Rate	2002	40.8924	52.6317	29.9342
14	Incidence	Global	Both	Age-standardized	Idiopathic epilepsy	Rate	2003	40.9015	52.5768	30.3259
15	Incidence	Global	Both	Age-standardized	Idiopathic epilepsy	Rate	2004	40.9225	52.5221	30.3533
16	Incidence	Global	Both	Age-standardized	Idiopathic epilepsy	Rate	2005	40.982	52.7349	30.3828
17	Incidence	Global	Both	Age-standardized	Idiopathic epilepsy	Rate	2006	41.0818	52.5833	30.5673
18	Incidence	Global	Both	Age-standardized	Idiopathic epilepsy	Rate	2007	41.2024	52.4389	30.7642
19	Incidence	Global	Both	Age-standardized	Idiopathic epilepsy	Rate	2008	41.3365	52.4398	30.9126
20	Incidence	Global	Both	Age-standardized	Idiopathic epilepsy	Rate	2009	41.4715	52.4569	30.7761
21	Incidence	Global	Both	Age-standardized	Idiopathic epilepsy	Rate	2010	41.5971	52.6992	30.7672
22	Incidence	Global	Both	Age-standardized	Idiopathic epilepsy	Rate	2011	41.7045	52.6596	31.187
23	Incidence	Global	Both	Age-standardized	Idiopathic epilepsy	Rate	2012	41.7893	52.6216	31.5292
24	Incidence	Global	Both	Age-standardized	Idiopathic epilepsy	Rate	2013	41.8556	52.7699	31.2717
25	Incidence	Global	Both	Age-standardized	Idiopathic epilepsy	Rate	2014	41.9112	52.9967	31.1483
26	Incidence	Global	Both	Age-standardized	Idiopathic epilepsy	Rate	2015	41.9594	53.2084	31.0857
27	Incidence	Global	Both	Age-standardized	Idiopathic epilepsy	Rate	2016	41.9485	52.9046	31.3619
28	Incidence	Global	Both	Age-standardized	Idiopathic epilepsy	Rate	2017	41.8752	52.9114	31.4562
29	Incidence	Global	Both	Age-standardized	Idiopathic epilepsy	Rate	2018	41.8068	52.8434	31.4761
30	Incidence	Global	Both	Age-standardized	Idiopathic epilepsy	Rate	2019	41.8058	53.0668	31.6571
31	Incidence	Global	Both	Age-standardized	Idiopathic epilepsy	Rate	2020	42.1764	53.6636	31.4423
32	Incidence	Global	Both	Age-standardized	Idiopathic epilepsy	Rate	2021	42.8212	53.7227	31.2394
33	Incidence	High-middle SDI	Both	Age-standardized	Idiopathic epilepsy	Rate	1990	33.4018	43.7092	23.4521
34	Incidence	High-middle SDI	Both	Age-standardized	Idiopathic epilepsy	Rate	1991	34.0218	44.4507	24.67
35	Incidence	High-middle SDI	Both	Age-standardized	Idiopathic epilepsy	Rate	1992	34.5938	44.9159	25.1616
36	Incidence	High-middle SDI	Both	Age-standardized	Idiopathic epilepsy	Rate	1993	35.0892	45.2843	25.4663
37	Incidence	High-middle SDI	Both	Age-standardized	Idiopathic epilepsy	Rate	1994	35.4801	45.865	25.4906
38	Incidence	High-middle SDI	Both	Age-standardized	Idiopathic epilepsy	Rate	1995	35.7472	46.7534	25.4559
39	Incidence	High-middle SDI	Both	Age-standardized	Idiopathic epilepsy	Rate	1996	35.8962	47.0258	25.5359
40	Incidence	High-middle SDI	Both	Age-standardized	Idiopathic epilepsy	Rate	1997	35.9775	46.7534	25.7679
41	Incidence	High-middle SDI	Both	Age-standardized	Idiopathic epilepsy	Rate	1998	36.0299	46.5403	26.0352
42	Incidence	High-middle SDI	Both	Age-standardized	Idiopathic epilepsy	Rate	1999	36.0932	46.8775	26.0448
43	Incidence	High-middle SDI	Both	Age-standardized	Idiopathic epilepsy	Rate	2000	36.2082	47.7028	25.6803
44	Incidence	High-middle SDI	Both	Age-standardized	Idiopathic epilepsy	Rate	2001	36.3503	47.7927	25.7451
45	Incidence	High-middle SDI	Both	Age-standardized	Idiopathic epilepsy	Rate	2002	36.4736	47.7199	25.9908
46	Incidence	High-middle SDI	Both	Age-standardized	Idiopathic epilepsy	Rate	2003	36.5845	48.1184	26.2436
47	Incidence	High-middle SDI	Both	Age-standardized	Idiopathic epilepsy	Rate	2004	36.6852	48.3696	25.9941
48	Incidence	High-middle SDI	Both	Age-standardized	Idiopathic epilepsy	Rate	2005	36.7745	48.6716	25.8371
49	Incidence	High-middle SDI	Both	Age-standardized	Idiopathic epilepsy	Rate	2006	36.7916	48.7742	26.0448
50	Incidence	High-middle SDI	Both	Age-standardized	Idiopathic epilepsy	Rate	2007	36.7109	48.5688	26.1635
51	Incidence	High-middle SDI	Both	Age-standardized	Idiopathic epilepsy	Rate	2008	36.5837	47.8515	26.1051
52	Incidence	High-middle SDI	Both	Age-standardized	Idiopathic epilepsy	Rate	2009	36.4598	47.3613	25.8431
53	Incidence	High-middle SDI	Both	Age-standardized	Idiopathic epilepsy	Rate	2010	36.397	47.9882	25.4111
54	Incidence	High-middle SDI	Both	Age-standardized	Idiopathic epilepsy	Rate	2011	36.3632	47.7332	25.4548
55	Incidence	High-middle SDI	Both	Age-standardized	Idiopathic epilepsy	Rate	2012	36.2871	47.3556	25.0555
56	Incidence	High-middle SDI	Both	Age-standardized	Idiopathic epilepsy	Rate	2013	36.1903	47.5214	24.484
57	Incidence	High-middle SDI	Both	Age-standardized	Idiopathic epilepsy	Rate	2014	36.0996	47.976	24.4351
58	Incidence	High-middle SDI	Both	Age-standardized	Idiopathic epilepsy	Rate	2015	36.0147	48.1085	24.1698
59	Incidence	High-middle SDI	Both	Age-standardized	Idiopathic epilepsy	Rate	2016	35.8652	47.9687	24.7142
60	Incidence	High-middle SDI	Both	Age-standardized	Idiopathic epilepsy	Rate	2017	35.6509	48.5038	25.0939
61	Incidence	High-middle SDI	Both	Age-standardized	Idiopathic epilepsy	Rate	2018	35.4685	48.4905	25.3653
62	Incidence	High-middle SDI	Both	Age-standardized	Idiopathic epilepsy	Rate	2019	35.3946	48.3091	25.2132
63	Incidence	High-middle SDI	Both	Age-standardized	Idiopathic epilepsy	Rate	2020	36.3758	48.2357	25.1335
64	Incidence	High-middle SDI	Both	Age-standardized	Idiopathic epilepsy	Rate	2021	37.0463	50.283	24.8704
97	Incidence	High SDI	Both	Age-standardized	Idiopathic epilepsy	Rate	1990	46.961	62.1401	32.2531
98	Incidence	High SDI	Both	Age-standardized	Idiopathic epilepsy	Rate	1991	47.204	62.7064	32.6843
99	Incidence	High SDI	Both	Age-standardized	Idiopathic epilepsy	Rate	1992	47.4777	62.5862	33.0258
100	Incidence	High SDI	Both	Age-standardized	Idiopathic epilepsy	Rate	1993	47.7615	63.7026	32.9649
101	Incidence	High SDI	Both	Age-standardized	Idiopathic epilepsy	Rate	1994	48.0378	64.1075	33.4215
102	Incidence	High SDI	Both	Age-standardized	Idiopathic epilepsy	Rate	1995	48.2941	64.9735	33.0597
103	Incidence	High SDI	Both	Age-standardized	Idiopathic epilepsy	Rate	1996	48.7745	65.1183	33.4731
104	Incidence	High SDI	Both	Age-standardized	Idiopathic epilepsy	Rate	1997	49.5844	66.4375	33.7748
105	Incidence	High SDI	Both	Age-standardized	Idiopathic epilepsy	Rate	1998	50.5	67.5365	34.7511
106	Incidence	High SDI	Both	Age-standardized	Idiopathic epilepsy	Rate	1999	51.297	69.0524	34.5961
107	Incidence	High SDI	Both	Age-standardized	Idiopathic epilepsy	Rate	2000	51.75	70.4551	34.223
108	Incidence	High SDI	Both	Age-standardized	Idiopathic epilepsy	Rate	2001	51.9679	70.0445	34.6273
109	Incidence	High SDI	Both	Age-standardized	Idiopathic epilepsy	Rate	2002	52.2007	70.2279	34.7565
110	Incidence	High SDI	Both	Age-standardized	Idiopathic epilepsy	Rate	2003	52.4202	70.3076	35.0442
111	Incidence	High SDI	Both	Age-standardized	Idiopathic epilepsy	Rate	2004	52.5943	70.7285	35.7408
112	Incidence	High SDI	Both	Age-standardized	Idiopathic epilepsy	Rate	2005	52.6985	71.3713	35.5462
113	Incidence	High SDI	Both	Age-standardized	Idiopathic epilepsy	Rate	2006	52.7483	70.7748	35.9211
114	Incidence	High SDI	Both	Age-standardized	Idiopathic epilepsy	Rate	2007	52.7768	70.2307	35.9894
115	Incidence	High SDI	Both	Age-standardized	Idiopathic epilepsy	Rate	2008	52.7865	69.9636	36.1242
116	Incidence	High SDI	Both	Age-standardized	Idiopathic epilepsy	Rate	2009	52.7727	70.3814	35.7956
117	Incidence	High SDI	Both	Age-standardized	Idiopathic epilepsy	Rate	2010	52.7326	71.0124	35.2281
118	Incidence	High SDI	Both	Age-standardized	Idiopathic epilepsy	Rate	2011	52.6236	71.0162	35.5469
119	Incidence	High SDI	Both	Age-standardized	Idiopathic epilepsy	Rate	2012	52.4306	70.9316	35.5017
120	Incidence	High SDI	Both	Age-standardized	Idiopathic epilepsy	Rate	2013	52.2153	70.4367	34.8932
121	Incidence	High SDI	Both	Age-standardized	Idiopathic epilepsy	Rate	2014	52.0416	70.3956	34.8481
122	Incidence	High SDI	Both	Age-standardized	Idiopathic epilepsy	Rate	2015	51.9668	71.3263	34.5477
123	Incidence	High SDI	Both	Age-standardized	Idiopathic epilepsy	Rate	2016	51.9733	70.4231	35.228
124	Incidence	High SDI	Both	Age-standardized	Idiopathic epilepsy	Rate	2017	52.0051	69.8596	34.8942
125	Incidence	High SDI	Both	Age-standardized	Idiopathic epilepsy	Rate	2018	52.0426	69.7	35.6085
126	Incidence	High SDI	Both	Age-standardized	Idiopathic epilepsy	Rate	2019	52.0722	70.1062	34.6501
127	Incidence	High SDI	Both	Age-standardized	Idiopathic epilepsy	Rate	2020	51.5401	71.6544	33.9834
128	Incidence	High SDI	Both	Age-standardized	Idiopathic epilepsy	Rate	2021	52.0541	70.3056	34.3659
65	Incidence	Low-middle SDI	Both	Age-standardized	Idiopathic epilepsy	Rate	1990	36.0903	49.6515	23.478
66	Incidence	Low-middle SDI	Both	Age-standardized	Idiopathic epilepsy	Rate	1991	36.424	49.8854	24.0993
67	Incidence	Low-middle SDI	Both	Age-standardized	Idiopathic epilepsy	Rate	1992	36.6858	49.8888	24.4199
68	Incidence	Low-middle SDI	Both	Age-standardized	Idiopathic epilepsy	Rate	1993	36.8781	49.9228	24.8054
69	Incidence	Low-middle SDI	Both	Age-standardized	Idiopathic epilepsy	Rate	1994	37.0076	49.8291	24.8315
70	Incidence	Low-middle SDI	Both	Age-standardized	Idiopathic epilepsy	Rate	1995	37.0792	49.7452	24.6938
71	Incidence	Low-middle SDI	Both	Age-standardized	Idiopathic epilepsy	Rate	1996	37.0311	49.0377	25.2586
72	Incidence	Low-middle SDI	Both	Age-standardized	Idiopathic epilepsy	Rate	1997	36.855	48.4021	25.665
73	Incidence	Low-middle SDI	Both	Age-standardized	Idiopathic epilepsy	Rate	1998	36.6325	48.1653	25.8008
74	Incidence	Low-middle SDI	Both	Age-standardized	Idiopathic epilepsy	Rate	1999	36.4425	47.9605	25.6115
75	Incidence	Low-middle SDI	Both	Age-standardized	Idiopathic epilepsy	Rate	2000	36.361	48.6659	25.3915
76	Incidence	Low-middle SDI	Both	Age-standardized	Idiopathic epilepsy	Rate	2001	36.366	47.851	25.7496
77	Incidence	Low-middle SDI	Both	Age-standardized	Idiopathic epilepsy	Rate	2002	36.3929	48.0584	25.6364
78	Incidence	Low-middle SDI	Both	Age-standardized	Idiopathic epilepsy	Rate	2003	36.4498	47.991	25.4598
79	Incidence	Low-middle SDI	Both	Age-standardized	Idiopathic epilepsy	Rate	2004	36.5457	48.2649	25.9391
80	Incidence	Low-middle SDI	Both	Age-standardized	Idiopathic epilepsy	Rate	2005	36.6914	48.8587	25.7734
81	Incidence	Low-middle SDI	Both	Age-standardized	Idiopathic epilepsy	Rate	2006	36.9175	48.2867	25.9873
82	Incidence	Low-middle SDI	Both	Age-standardized	Idiopathic epilepsy	Rate	2007	37.2205	48.1555	26.3037
83	Incidence	Low-middle SDI	Both	Age-standardized	Idiopathic epilepsy	Rate	2008	37.5625	48.9371	26.668
84	Incidence	Low-middle SDI	Both	Age-standardized	Idiopathic epilepsy	Rate	2009	37.905	49.6433	26.564
85	Incidence	Low-middle SDI	Both	Age-standardized	Idiopathic epilepsy	Rate	2010	38.21	50.4595	26.5393
86	Incidence	Low-middle SDI	Both	Age-standardized	Idiopathic epilepsy	Rate	2011	38.5281	50.4058	27.3775
87	Incidence	Low-middle SDI	Both	Age-standardized	Idiopathic epilepsy	Rate	2012	38.8998	50.3097	27.8281
88	Incidence	Low-middle SDI	Both	Age-standardized	Idiopathic epilepsy	Rate	2013	39.2745	50.538	28.2652
89	Incidence	Low-middle SDI	Both	Age-standardized	Idiopathic epilepsy	Rate	2014	39.6044	51.0029	28.6404
90	Incidence	Low-middle SDI	Both	Age-standardized	Idiopathic epilepsy	Rate	2015	39.8478	51.483	29.0472
91	Incidence	Low-middle SDI	Both	Age-standardized	Idiopathic epilepsy	Rate	2016	39.9835	51.081	29.3052
92	Incidence	Low-middle SDI	Both	Age-standardized	Idiopathic epilepsy	Rate	2017	40.044	50.9181	29.8359
93	Incidence	Low-middle SDI	Both	Age-standardized	Idiopathic epilepsy	Rate	2018	40.0647	51.542	29.8498
94	Incidence	Low-middle SDI	Both	Age-standardized	Idiopathic epilepsy	Rate	2019	40.0942	52.0461	29.3377
95	Incidence	Low-middle SDI	Both	Age-standardized	Idiopathic epilepsy	Rate	2020	40.0713	51.0957	29.1914
96	Incidence	Low-middle SDI	Both	Age-standardized	Idiopathic epilepsy	Rate	2021	40.886	52.2315	30.1908
129	Incidence	Low SDI	Both	Age-standardized	Idiopathic epilepsy	Rate	1990	42.5913	63.4058	24.1616
130	Incidence	Low SDI	Both	Age-standardized	Idiopathic epilepsy	Rate	1991	43.0011	63.2533	25.3502
131	Incidence	Low SDI	Both	Age-standardized	Idiopathic epilepsy	Rate	1992	43.362	64.0336	25.5224
132	Incidence	Low SDI	Both	Age-standardized	Idiopathic epilepsy	Rate	1993	43.6583	63.7831	25.7477
133	Incidence	Low SDI	Both	Age-standardized	Idiopathic epilepsy	Rate	1994	43.8412	63.7733	24.5003
134	Incidence	Low SDI	Both	Age-standardized	Idiopathic epilepsy	Rate	1995	43.9331	64.9881	23.6764
135	Incidence	Low SDI	Both	Age-standardized	Idiopathic epilepsy	Rate	1996	43.9709	64.0655	24.6525
136	Incidence	Low SDI	Both	Age-standardized	Idiopathic epilepsy	Rate	1997	43.9554	63.4304	25.1114
137	Incidence	Low SDI	Both	Age-standardized	Idiopathic epilepsy	Rate	1998	43.8956	63.0296	25.1571
138	Incidence	Low SDI	Both	Age-standardized	Idiopathic epilepsy	Rate	1999	43.8136	63.376	25.2788
139	Incidence	Low SDI	Both	Age-standardized	Idiopathic epilepsy	Rate	2000	43.7359	63.8227	25.1834
140	Incidence	Low SDI	Both	Age-standardized	Idiopathic epilepsy	Rate	2001	43.6182	62.1253	25.3296
141	Incidence	Low SDI	Both	Age-standardized	Idiopathic epilepsy	Rate	2002	43.4404	61.7884	25.2386
142	Incidence	Low SDI	Both	Age-standardized	Idiopathic epilepsy	Rate	2003	43.2616	61.6141	25.4473
143	Incidence	Low SDI	Both	Age-standardized	Idiopathic epilepsy	Rate	2004	43.1376	61.9677	25.8449
144	Incidence	Low SDI	Both	Age-standardized	Idiopathic epilepsy	Rate	2005	43.1206	62.1212	25.9388
145	Incidence	Low SDI	Both	Age-standardized	Idiopathic epilepsy	Rate	2006	43.2681	60.9924	26.5495
146	Incidence	Low SDI	Both	Age-standardized	Idiopathic epilepsy	Rate	2007	43.5457	60.9608	27.217
147	Incidence	Low SDI	Both	Age-standardized	Idiopathic epilepsy	Rate	2008	43.878	60.7553	27.3715
148	Incidence	Low SDI	Both	Age-standardized	Idiopathic epilepsy	Rate	2009	44.1878	62.0802	27.4364
149	Incidence	Low SDI	Both	Age-standardized	Idiopathic epilepsy	Rate	2010	44.3982	62.9565	28.0404
150	Incidence	Low SDI	Both	Age-standardized	Idiopathic epilepsy	Rate	2011	44.4723	62.2914	28.0933
151	Incidence	Low SDI	Both	Age-standardized	Idiopathic epilepsy	Rate	2012	44.4504	60.8026	28.2067
152	Incidence	Low SDI	Both	Age-standardized	Idiopathic epilepsy	Rate	2013	44.383	60.0854	28.8783
153	Incidence	Low SDI	Both	Age-standardized	Idiopathic epilepsy	Rate	2014	44.3187	60.4279	29.9095
154	Incidence	Low SDI	Both	Age-standardized	Idiopathic epilepsy	Rate	2015	44.3065	61.0761	29.651
155	Incidence	Low SDI	Both	Age-standardized	Idiopathic epilepsy	Rate	2016	44.2886	59.5863	29.7874
156	Incidence	Low SDI	Both	Age-standardized	Idiopathic epilepsy	Rate	2017	44.2211	58.684	29.5611
157	Incidence	Low SDI	Both	Age-standardized	Idiopathic epilepsy	Rate	2018	44.1756	57.915	29.6721
158	Incidence	Low SDI	Both	Age-standardized	Idiopathic epilepsy	Rate	2019	44.219	58.6486	29.1477
159	Incidence	Low SDI	Both	Age-standardized	Idiopathic epilepsy	Rate	2020	44.6562	59.9354	30.5554
160	Incidence	Low SDI	Both	Age-standardized	Idiopathic epilepsy	Rate	2021	45.358	60.7218	30.1054
161	Incidence	Middle SDI	Both	Age-standardized	Idiopathic epilepsy	Rate	1990	36.3662	48.39	25.7951
162	Incidence	Middle SDI	Both	Age-standardized	Idiopathic epilepsy	Rate	1991	37.0601	48.7389	26.7872
163	Incidence	Middle SDI	Both	Age-standardized	Idiopathic epilepsy	Rate	1992	37.7029	49.0225	27.5698
164	Incidence	Middle SDI	Both	Age-standardized	Idiopathic epilepsy	Rate	1993	38.2682	49.4693	28.2808
165	Incidence	Middle SDI	Both	Age-standardized	Idiopathic epilepsy	Rate	1994	38.7374	49.6861	28.5091
166	Incidence	Middle SDI	Both	Age-standardized	Idiopathic epilepsy	Rate	1995	39.0947	50.4127	28.9634
167	Incidence	Middle SDI	Both	Age-standardized	Idiopathic epilepsy	Rate	1996	39.3439	50.5849	29.0895
168	Incidence	Middle SDI	Both	Age-standardized	Idiopathic epilepsy	Rate	1997	39.521	50.9717	29.0205
169	Incidence	Middle SDI	Both	Age-standardized	Idiopathic epilepsy	Rate	1998	39.6537	51.1456	28.9663
170	Incidence	Middle SDI	Both	Age-standardized	Idiopathic epilepsy	Rate	1999	39.7701	51.3492	29.116
171	Incidence	Middle SDI	Both	Age-standardized	Idiopathic epilepsy	Rate	2000	39.8987	51.7005	29.114
172	Incidence	Middle SDI	Both	Age-standardized	Idiopathic epilepsy	Rate	2001	39.9905	51.7287	29.0412
173	Incidence	Middle SDI	Both	Age-standardized	Idiopathic epilepsy	Rate	2002	40.0074	51.5371	29.0981
174	Incidence	Middle SDI	Both	Age-standardized	Idiopathic epilepsy	Rate	2003	39.9907	51.6823	29.3109
175	Incidence	Middle SDI	Both	Age-standardized	Idiopathic epilepsy	Rate	2004	39.9823	51.5332	29.3914
176	Incidence	Middle SDI	Both	Age-standardized	Idiopathic epilepsy	Rate	2005	40.024	51.5756	29.3815
177	Incidence	Middle SDI	Both	Age-standardized	Idiopathic epilepsy	Rate	2006	40.0718	51.5222	29.3951
178	Incidence	Middle SDI	Both	Age-standardized	Idiopathic epilepsy	Rate	2007	40.0811	51.661	29.5039
179	Incidence	Middle SDI	Both	Age-standardized	Idiopathic epilepsy	Rate	2008	40.085	51.4355	29.4602
180	Incidence	Middle SDI	Both	Age-standardized	Idiopathic epilepsy	Rate	2009	40.1142	51.9959	29.5717
181	Incidence	Middle SDI	Both	Age-standardized	Idiopathic epilepsy	Rate	2010	40.2007	52.465	29.4145
182	Incidence	Middle SDI	Both	Age-standardized	Idiopathic epilepsy	Rate	2011	40.3374	52.5453	29.5327
183	Incidence	Middle SDI	Both	Age-standardized	Idiopathic epilepsy	Rate	2012	40.481	52.4751	29.6665
184	Incidence	Middle SDI	Both	Age-standardized	Idiopathic epilepsy	Rate	2013	40.6164	52.3934	29.8777
185	Incidence	Middle SDI	Both	Age-standardized	Idiopathic epilepsy	Rate	2014	40.7347	52.6413	30.2592
186	Incidence	Middle SDI	Both	Age-standardized	Idiopathic epilepsy	Rate	2015	40.8158	53.1303	30.1991
187	Incidence	Middle SDI	Both	Age-standardized	Idiopathic epilepsy	Rate	2016	40.805	52.7325	30.3894
188	Incidence	Middle SDI	Both	Age-standardized	Idiopathic epilepsy	Rate	2017	40.7213	52.7733	30.254
189	Incidence	Middle SDI	Both	Age-standardized	Idiopathic epilepsy	Rate	2018	40.6469	53.0554	30.1489
190	Incidence	Middle SDI	Both	Age-standardized	Idiopathic epilepsy	Rate	2019	40.6511	53.4797	29.8266
191	Incidence	Middle SDI	Both	Age-standardized	Idiopathic epilepsy	Rate	2020	41.1427	54.2496	30.2391
192	Incidence	Middle SDI	Both	Age-standardized	Idiopathic epilepsy	Rate	2021	41.7349	53.2993	29.829
