# Supplementary material for: A population-based analysis of the global burden of epilepsy across all age groups (1990–2021): utilizing the Global Burden of Disease 2021 data
Source: Front Neurol. 2024 Dec 12;15:1448596. doi: 10.3389/fneur.2024.1448596 (PMC11669576; doi:10.3389/fneur.2024.1448596)
Supplement: Supplementary file 8 [file Table_8.xlsx]

## Sheet: Sheet1
Exported data
	measure_name	location_name	sex_name	age_name	cause_name	metric_name	year	val	upper	lower
84	Deaths	Global	Both	Age-standardized	Idiopathic epilepsy	Rate	1990	2.06887	2.25444	1.70182
95	Deaths	Global	Both	Age-standardized	Idiopathic epilepsy	Rate	1997	2.02523	2.20275	1.6639
97	Deaths	Global	Both	Age-standardized	Idiopathic epilepsy	Rate	1995	2.05996	2.23847	1.68992
109	Deaths	Global	Both	Age-standardized	Idiopathic epilepsy	Rate	1991	2.05609	2.24434	1.70312
118	Deaths	Global	Both	Age-standardized	Idiopathic epilepsy	Rate	2009	1.84136	1.99893	1.5372
121	Deaths	Global	Both	Age-standardized	Idiopathic epilepsy	Rate	2010	1.82336	1.97769	1.52993
125	Deaths	Global	Both	Age-standardized	Idiopathic epilepsy	Rate	2011	1.80126	1.96252	1.51415
131	Deaths	Global	Both	Age-standardized	Idiopathic epilepsy	Rate	1992	2.05688	2.23888	1.70742
136	Deaths	Global	Both	Age-standardized	Idiopathic epilepsy	Rate	1999	1.99311	2.1525	1.64561
138	Deaths	Global	Both	Age-standardized	Idiopathic epilepsy	Rate	1994	2.0564	2.24005	1.68785
139	Deaths	Global	Both	Age-standardized	Idiopathic epilepsy	Rate	1998	2.00165	2.17287	1.6409
142	Deaths	Global	Both	Age-standardized	Idiopathic epilepsy	Rate	2003	1.97064	2.12716	1.60616
143	Deaths	Global	Both	Age-standardized	Idiopathic epilepsy	Rate	2001	1.97009	2.13683	1.60341
145	Deaths	Global	Both	Age-standardized	Idiopathic epilepsy	Rate	2000	1.97933	2.13997	1.61687
147	Deaths	Global	Both	Age-standardized	Idiopathic epilepsy	Rate	2008	1.85876	2.00804	1.54199
148	Deaths	Global	Both	Age-standardized	Idiopathic epilepsy	Rate	2004	1.95456	2.11318	1.59716
149	Deaths	Global	Both	Age-standardized	Idiopathic epilepsy	Rate	2006	1.89713	2.04808	1.54615
150	Deaths	Global	Both	Age-standardized	Idiopathic epilepsy	Rate	2005	1.93793	2.09739	1.5757
153	Deaths	Global	Both	Age-standardized	Idiopathic epilepsy	Rate	2007	1.87829	2.03036	1.54762
154	Deaths	Global	Both	Age-standardized	Idiopathic epilepsy	Rate	2017	1.84578	2.0166	1.55823
155	Deaths	Global	Both	Age-standardized	Idiopathic epilepsy	Rate	2021	1.74274	1.91637	1.45721
156	Deaths	Global	Both	Age-standardized	Idiopathic epilepsy	Rate	2018	1.81422	1.99182	1.53848
157	Deaths	Global	Both	Age-standardized	Idiopathic epilepsy	Rate	2012	1.79691	1.97411	1.52086
160	Deaths	Global	Both	Age-standardized	Idiopathic epilepsy	Rate	2019	1.80182	1.96357	1.52323
163	Deaths	Global	Both	Age-standardized	Idiopathic epilepsy	Rate	1996	2.04689	2.22128	1.68353
164	Deaths	Global	Both	Age-standardized	Idiopathic epilepsy	Rate	2013	1.81474	1.98303	1.53907
165	Deaths	Global	Both	Age-standardized	Idiopathic epilepsy	Rate	2015	1.83076	1.9971	1.54171
166	Deaths	Global	Both	Age-standardized	Idiopathic epilepsy	Rate	2002	1.96011	2.12306	1.59505
167	Deaths	Global	Both	Age-standardized	Idiopathic epilepsy	Rate	2014	1.82235	1.98281	1.55024
168	Deaths	Global	Both	Age-standardized	Idiopathic epilepsy	Rate	1993	2.05856	2.23552	1.70946
171	Deaths	Global	Both	Age-standardized	Idiopathic epilepsy	Rate	2020	1.77308	1.94331	1.48209
173	Deaths	Global	Both	Age-standardized	Idiopathic epilepsy	Rate	2016	1.84144	2.01896	1.57378
2	Deaths	High-middle SDI	Both	Age-standardized	Idiopathic epilepsy	Rate	1990	1.49507	1.68578	1.35718
5	Deaths	High-middle SDI	Both	Age-standardized	Idiopathic epilepsy	Rate	1992	1.49937	1.67393	1.36571
9	Deaths	High-middle SDI	Both	Age-standardized	Idiopathic epilepsy	Rate	1991	1.49104	1.65271	1.33484
12	Deaths	High-middle SDI	Both	Age-standardized	Idiopathic epilepsy	Rate	1994	1.51467	1.67346	1.38586
17	Deaths	High-middle SDI	Both	Age-standardized	Idiopathic epilepsy	Rate	1997	1.4137	1.55073	1.27909
18	Deaths	High-middle SDI	Both	Age-standardized	Idiopathic epilepsy	Rate	1995	1.48944	1.63973	1.36165
21	Deaths	High-middle SDI	Both	Age-standardized	Idiopathic epilepsy	Rate	1998	1.36539	1.48626	1.23464
30	Deaths	High-middle SDI	Both	Age-standardized	Idiopathic epilepsy	Rate	2000	1.30021	1.42384	1.18292
34	Deaths	High-middle SDI	Both	Age-standardized	Idiopathic epilepsy	Rate	2003	1.23208	1.35564	1.12326
35	Deaths	High-middle SDI	Both	Age-standardized	Idiopathic epilepsy	Rate	1999	1.33266	1.47314	1.2062
42	Deaths	High-middle SDI	Both	Age-standardized	Idiopathic epilepsy	Rate	2001	1.26968	1.39553	1.15292
51	Deaths	High-middle SDI	Both	Age-standardized	Idiopathic epilepsy	Rate	2004	1.20494	1.34204	1.10186
54	Deaths	High-middle SDI	Both	Age-standardized	Idiopathic epilepsy	Rate	2006	1.10693	1.22451	1.00266
55	Deaths	High-middle SDI	Both	Age-standardized	Idiopathic epilepsy	Rate	2005	1.1655	1.294	1.06339
59	Deaths	High-middle SDI	Both	Age-standardized	Idiopathic epilepsy	Rate	2008	1.06469	1.19935	0.984312
62	Deaths	High-middle SDI	Both	Age-standardized	Idiopathic epilepsy	Rate	2010	1.02545	1.15549	0.946843
63	Deaths	High-middle SDI	Both	Age-standardized	Idiopathic epilepsy	Rate	2007	1.07772	1.19661	0.989206
69	Deaths	High-middle SDI	Both	Age-standardized	Idiopathic epilepsy	Rate	2009	1.04746	1.17512	0.964729
74	Deaths	High-middle SDI	Both	Age-standardized	Idiopathic epilepsy	Rate	2011	0.989811	1.11523	0.91309
82	Deaths	High-middle SDI	Both	Age-standardized	Idiopathic epilepsy	Rate	2013	0.958458	1.08266	0.879148
90	Deaths	High-middle SDI	Both	Age-standardized	Idiopathic epilepsy	Rate	2015	0.978029	1.08816	0.895226
92	Deaths	High-middle SDI	Both	Age-standardized	Idiopathic epilepsy	Rate	2012	0.966607	1.0941	0.899837
94	Deaths	High-middle SDI	Both	Age-standardized	Idiopathic epilepsy	Rate	2014	0.966349	1.09771	0.891096
100	Deaths	High-middle SDI	Both	Age-standardized	Idiopathic epilepsy	Rate	2016	0.984755	1.09065	0.900819
102	Deaths	High-middle SDI	Both	Age-standardized	Idiopathic epilepsy	Rate	2017	0.985087	1.08567	0.900589
110	Deaths	High-middle SDI	Both	Age-standardized	Idiopathic epilepsy	Rate	2018	0.969909	1.0782	0.885689
114	Deaths	High-middle SDI	Both	Age-standardized	Idiopathic epilepsy	Rate	2019	0.956746	1.05939	0.863918
123	Deaths	High-middle SDI	Both	Age-standardized	Idiopathic epilepsy	Rate	2021	0.931008	1.02108	0.826797
126	Deaths	High-middle SDI	Both	Age-standardized	Idiopathic epilepsy	Rate	1996	1.45106	1.60668	1.32394
128	Deaths	High-middle SDI	Both	Age-standardized	Idiopathic epilepsy	Rate	1993	1.52992	1.69573	1.39445
130	Deaths	High-middle SDI	Both	Age-standardized	Idiopathic epilepsy	Rate	2002	1.24125	1.36007	1.13173
137	Deaths	High-middle SDI	Both	Age-standardized	Idiopathic epilepsy	Rate	2020	0.939995	1.01666	0.832001
1	Deaths	High SDI	Both	Age-standardized	Idiopathic epilepsy	Rate	1990	1.00421	1.04515	0.976111
4	Deaths	High SDI	Both	Age-standardized	Idiopathic epilepsy	Rate	1991	1.00475	1.04354	0.976531
7	Deaths	High SDI	Both	Age-standardized	Idiopathic epilepsy	Rate	1992	0.986477	1.01975	0.955581
15	Deaths	High SDI	Both	Age-standardized	Idiopathic epilepsy	Rate	1997	0.979878	1.00534	0.94438
20	Deaths	High SDI	Both	Age-standardized	Idiopathic epilepsy	Rate	1994	0.96831	0.997753	0.936658
23	Deaths	High SDI	Both	Age-standardized	Idiopathic epilepsy	Rate	1998	0.986562	1.01121	0.952435
24	Deaths	High SDI	Both	Age-standardized	Idiopathic epilepsy	Rate	1999	0.993088	1.01964	0.95877
32	Deaths	High SDI	Both	Age-standardized	Idiopathic epilepsy	Rate	2000	0.99702	1.02368	0.961081
33	Deaths	High SDI	Both	Age-standardized	Idiopathic epilepsy	Rate	1995	0.986546	1.01446	0.956051
37	Deaths	High SDI	Both	Age-standardized	Idiopathic epilepsy	Rate	2001	1.0219	1.04973	0.984102
39	Deaths	High SDI	Both	Age-standardized	Idiopathic epilepsy	Rate	2004	1.03678	1.06511	0.996434
40	Deaths	High SDI	Both	Age-standardized	Idiopathic epilepsy	Rate	2003	1.05493	1.08254	1.01953
46	Deaths	High SDI	Both	Age-standardized	Idiopathic epilepsy	Rate	2005	1.03886	1.06491	0.999744
47	Deaths	High SDI	Both	Age-standardized	Idiopathic epilepsy	Rate	2006	1.02669	1.05369	0.986824
48	Deaths	High SDI	Both	Age-standardized	Idiopathic epilepsy	Rate	2007	1.01487	1.04137	0.976537
50	Deaths	High SDI	Both	Age-standardized	Idiopathic epilepsy	Rate	2008	1.01157	1.03785	0.973471
56	Deaths	High SDI	Both	Age-standardized	Idiopathic epilepsy	Rate	2010	1.01503	1.04351	0.974657
65	Deaths	High SDI	Both	Age-standardized	Idiopathic epilepsy	Rate	2009	1.01717	1.0442	0.978523
68	Deaths	High SDI	Both	Age-standardized	Idiopathic epilepsy	Rate	2012	1.03977	1.07018	0.994517
70	Deaths	High SDI	Both	Age-standardized	Idiopathic epilepsy	Rate	2013	1.03498	1.06617	0.98879
72	Deaths	High SDI	Both	Age-standardized	Idiopathic epilepsy	Rate	2011	1.01643	1.04506	0.975578
73	Deaths	High SDI	Both	Age-standardized	Idiopathic epilepsy	Rate	2015	1.05691	1.09121	1.00843
76	Deaths	High SDI	Both	Age-standardized	Idiopathic epilepsy	Rate	2014	1.0356	1.06987	0.985136
80	Deaths	High SDI	Both	Age-standardized	Idiopathic epilepsy	Rate	2017	1.09131	1.13018	1.03829
81	Deaths	High SDI	Both	Age-standardized	Idiopathic epilepsy	Rate	2016	1.07422	1.11178	1.02343
88	Deaths	High SDI	Both	Age-standardized	Idiopathic epilepsy	Rate	2018	1.10302	1.14126	1.04744
91	Deaths	High SDI	Both	Age-standardized	Idiopathic epilepsy	Rate	2019	1.11196	1.15551	1.05249
93	Deaths	High SDI	Both	Age-standardized	Idiopathic epilepsy	Rate	2021	1.07963	1.13732	0.995371
101	Deaths	High SDI	Both	Age-standardized	Idiopathic epilepsy	Rate	1996	0.983215	1.00909	0.952269
104	Deaths	High SDI	Both	Age-standardized	Idiopathic epilepsy	Rate	2002	1.0347	1.06305	0.997165
106	Deaths	High SDI	Both	Age-standardized	Idiopathic epilepsy	Rate	1993	0.965353	0.997799	0.933554
111	Deaths	High SDI	Both	Age-standardized	Idiopathic epilepsy	Rate	2020	1.09294	1.14606	1.01445
96	Deaths	Low-middle SDI	Both	Age-standardized	Idiopathic epilepsy	Rate	1990	3.07832	3.53938	2.12859
113	Deaths	Low-middle SDI	Both	Age-standardized	Idiopathic epilepsy	Rate	2004	2.98273	3.34332	2.10005
119	Deaths	Low-middle SDI	Both	Age-standardized	Idiopathic epilepsy	Rate	2010	2.76152	3.05016	2.04157
124	Deaths	Low-middle SDI	Both	Age-standardized	Idiopathic epilepsy	Rate	1991	3.05036	3.50373	2.11826
129	Deaths	Low-middle SDI	Both	Age-standardized	Idiopathic epilepsy	Rate	2001	2.96677	3.33897	2.09094
141	Deaths	Low-middle SDI	Both	Age-standardized	Idiopathic epilepsy	Rate	2009	2.80616	3.13244	2.04906
158	Deaths	Low-middle SDI	Both	Age-standardized	Idiopathic epilepsy	Rate	2011	2.71391	2.995	2.029
159	Deaths	Low-middle SDI	Both	Age-standardized	Idiopathic epilepsy	Rate	2008	2.85308	3.16136	2.06747
161	Deaths	Low-middle SDI	Both	Age-standardized	Idiopathic epilepsy	Rate	2012	2.69397	2.98054	2.04901
162	Deaths	Low-middle SDI	Both	Age-standardized	Idiopathic epilepsy	Rate	1992	3.05879	3.49881	2.11978
169	Deaths	Low-middle SDI	Both	Age-standardized	Idiopathic epilepsy	Rate	2013	2.72859	3.00275	2.0687
170	Deaths	Low-middle SDI	Both	Age-standardized	Idiopathic epilepsy	Rate	2019	2.65081	2.974	1.99766
172	Deaths	Low-middle SDI	Both	Age-standardized	Idiopathic epilepsy	Rate	2015	2.74745	3.05102	2.08183
174	Deaths	Low-middle SDI	Both	Age-standardized	Idiopathic epilepsy	Rate	2021	2.50971	2.82948	1.90839
175	Deaths	Low-middle SDI	Both	Age-standardized	Idiopathic epilepsy	Rate	1994	3.07633	3.51143	2.12335
176	Deaths	Low-middle SDI	Both	Age-standardized	Idiopathic epilepsy	Rate	2002	2.94856	3.30267	2.0758
177	Deaths	Low-middle SDI	Both	Age-standardized	Idiopathic epilepsy	Rate	2020	2.57876	2.90499	1.95916
178	Deaths	Low-middle SDI	Both	Age-standardized	Idiopathic epilepsy	Rate	2003	2.97451	3.33358	2.10202
179	Deaths	Low-middle SDI	Both	Age-standardized	Idiopathic epilepsy	Rate	1996	3.12342	3.56457	2.17606
180	Deaths	Low-middle SDI	Both	Age-standardized	Idiopathic epilepsy	Rate	2005	2.96385	3.31832	2.08049
181	Deaths	Low-middle SDI	Both	Age-standardized	Idiopathic epilepsy	Rate	2018	2.68575	3.01567	2.02859
182	Deaths	Low-middle SDI	Both	Age-standardized	Idiopathic epilepsy	Rate	2017	2.74468	3.03995	2.08454
183	Deaths	Low-middle SDI	Both	Age-standardized	Idiopathic epilepsy	Rate	1999	3.03632	3.41405	2.14026
184	Deaths	Low-middle SDI	Both	Age-standardized	Idiopathic epilepsy	Rate	1997	3.08402	3.50665	2.15512
185	Deaths	Low-middle SDI	Both	Age-standardized	Idiopathic epilepsy	Rate	2007	2.89273	3.2174	2.07639
186	Deaths	Low-middle SDI	Both	Age-standardized	Idiopathic epilepsy	Rate	2000	2.99463	3.38903	2.10234
187	Deaths	Low-middle SDI	Both	Age-standardized	Idiopathic epilepsy	Rate	1998	3.03929	3.44891	2.12157
188	Deaths	Low-middle SDI	Both	Age-standardized	Idiopathic epilepsy	Rate	2006	2.90261	3.23138	2.07264
189	Deaths	Low-middle SDI	Both	Age-standardized	Idiopathic epilepsy	Rate	1995	3.12338	3.56183	2.17908
190	Deaths	Low-middle SDI	Both	Age-standardized	Idiopathic epilepsy	Rate	2014	2.74117	3.02181	2.10366
191	Deaths	Low-middle SDI	Both	Age-standardized	Idiopathic epilepsy	Rate	2016	2.74403	3.04899	2.09704
192	Deaths	Low-middle SDI	Both	Age-standardized	Idiopathic epilepsy	Rate	1993	3.05728	3.50952	2.1219
6	Deaths	Low SDI	Both	Age-standardized	Idiopathic epilepsy	Rate	1990	5.69198	6.70633	4.62862
8	Deaths	Low SDI	Both	Age-standardized	Idiopathic epilepsy	Rate	1991	5.68453	6.6722	4.59466
16	Deaths	Low SDI	Both	Age-standardized	Idiopathic epilepsy	Rate	1992	5.69261	6.64085	4.60114
19	Deaths	Low SDI	Both	Age-standardized	Idiopathic epilepsy	Rate	1994	5.73938	6.7273	4.61918
26	Deaths	Low SDI	Both	Age-standardized	Idiopathic epilepsy	Rate	1997	5.62267	6.57694	4.44737
28	Deaths	Low SDI	Both	Age-standardized	Idiopathic epilepsy	Rate	1995	5.72678	6.70937	4.61595
29	Deaths	Low SDI	Both	Age-standardized	Idiopathic epilepsy	Rate	1999	5.56623	6.51378	4.41175
36	Deaths	Low SDI	Both	Age-standardized	Idiopathic epilepsy	Rate	1998	5.58101	6.54416	4.43122
41	Deaths	Low SDI	Both	Age-standardized	Idiopathic epilepsy	Rate	2001	5.46799	6.42052	4.30323
43	Deaths	Low SDI	Both	Age-standardized	Idiopathic epilepsy	Rate	2000	5.52095	6.44596	4.39578
45	Deaths	Low SDI	Both	Age-standardized	Idiopathic epilepsy	Rate	2003	5.41548	6.34896	4.25448
52	Deaths	Low SDI	Both	Age-standardized	Idiopathic epilepsy	Rate	2005	5.36762	6.28223	4.24642
53	Deaths	Low SDI	Both	Age-standardized	Idiopathic epilepsy	Rate	2004	5.40926	6.3395	4.27293
57	Deaths	Low SDI	Both	Age-standardized	Idiopathic epilepsy	Rate	2007	5.26106	6.18607	4.211
64	Deaths	Low SDI	Both	Age-standardized	Idiopathic epilepsy	Rate	2008	5.18478	6.0447	4.12338
66	Deaths	Low SDI	Both	Age-standardized	Idiopathic epilepsy	Rate	2006	5.31309	6.23902	4.21754
75	Deaths	Low SDI	Both	Age-standardized	Idiopathic epilepsy	Rate	2010	5.0774	5.92765	4.08576
78	Deaths	Low SDI	Both	Age-standardized	Idiopathic epilepsy	Rate	2009	5.12621	6.0113	4.07849
85	Deaths	Low SDI	Both	Age-standardized	Idiopathic epilepsy	Rate	2011	5.04317	5.91163	4.08108
86	Deaths	Low SDI	Both	Age-standardized	Idiopathic epilepsy	Rate	2012	5.03241	5.91289	4.08072
98	Deaths	Low SDI	Both	Age-standardized	Idiopathic epilepsy	Rate	2013	5.07136	5.93666	4.13325
107	Deaths	Low SDI	Both	Age-standardized	Idiopathic epilepsy	Rate	2014	5.10452	5.9085	4.17713
108	Deaths	Low SDI	Both	Age-standardized	Idiopathic epilepsy	Rate	2015	5.07315	5.90739	4.09075
115	Deaths	Low SDI	Both	Age-standardized	Idiopathic epilepsy	Rate	2016	5.03612	5.86895	4.07098
117	Deaths	Low SDI	Both	Age-standardized	Idiopathic epilepsy	Rate	2017	4.99513	5.7902	4.06001
122	Deaths	Low SDI	Both	Age-standardized	Idiopathic epilepsy	Rate	2018	4.87585	5.72398	3.9561
132	Deaths	Low SDI	Both	Age-standardized	Idiopathic epilepsy	Rate	2021	4.64284	5.43303	3.75841
135	Deaths	Low SDI	Both	Age-standardized	Idiopathic epilepsy	Rate	2019	4.81546	5.60518	3.97169
144	Deaths	Low SDI	Both	Age-standardized	Idiopathic epilepsy	Rate	1996	5.67803	6.67692	4.53082
146	Deaths	Low SDI	Both	Age-standardized	Idiopathic epilepsy	Rate	1993	5.7139	6.71028	4.6223
151	Deaths	Low SDI	Both	Age-standardized	Idiopathic epilepsy	Rate	2002	5.42994	6.36148	4.30626
152	Deaths	Low SDI	Both	Age-standardized	Idiopathic epilepsy	Rate	2020	4.74555	5.52112	3.82829
3	Deaths	Middle SDI	Both	Age-standardized	Idiopathic epilepsy	Rate	1990	1.83021	2.03412	1.57007
10	Deaths	Middle SDI	Both	Age-standardized	Idiopathic epilepsy	Rate	1992	1.79014	1.96966	1.53769
11	Deaths	Middle SDI	Both	Age-standardized	Idiopathic epilepsy	Rate	1991	1.79883	1.97416	1.53196
13	Deaths	Middle SDI	Both	Age-standardized	Idiopathic epilepsy	Rate	1995	1.71636	1.85765	1.45631
14	Deaths	Middle SDI	Both	Age-standardized	Idiopathic epilepsy	Rate	1994	1.73703	1.89927	1.47612
22	Deaths	Middle SDI	Both	Age-standardized	Idiopathic epilepsy	Rate	1999	1.59076	1.73203	1.3623
25	Deaths	Middle SDI	Both	Age-standardized	Idiopathic epilepsy	Rate	1997	1.65902	1.80612	1.40004
27	Deaths	Middle SDI	Both	Age-standardized	Idiopathic epilepsy	Rate	1998	1.62162	1.76279	1.38325
31	Deaths	Middle SDI	Both	Age-standardized	Idiopathic epilepsy	Rate	2001	1.55035	1.67967	1.31827
38	Deaths	Middle SDI	Both	Age-standardized	Idiopathic epilepsy	Rate	2000	1.56859	1.69195	1.33885
44	Deaths	Middle SDI	Both	Age-standardized	Idiopathic epilepsy	Rate	2003	1.52669	1.67499	1.30863
49	Deaths	Middle SDI	Both	Age-standardized	Idiopathic epilepsy	Rate	2005	1.46367	1.5827	1.26199
58	Deaths	Middle SDI	Both	Age-standardized	Idiopathic epilepsy	Rate	2007	1.3832	1.51797	1.19805
60	Deaths	Middle SDI	Both	Age-standardized	Idiopathic epilepsy	Rate	2004	1.50028	1.62973	1.2863
61	Deaths	Middle SDI	Both	Age-standardized	Idiopathic epilepsy	Rate	2006	1.41313	1.54491	1.21293
67	Deaths	Middle SDI	Both	Age-standardized	Idiopathic epilepsy	Rate	2008	1.35807	1.50613	1.1808
71	Deaths	Middle SDI	Both	Age-standardized	Idiopathic epilepsy	Rate	2010	1.3179	1.46708	1.15143
77	Deaths	Middle SDI	Both	Age-standardized	Idiopathic epilepsy	Rate	2009	1.33891	1.48879	1.16406
79	Deaths	Middle SDI	Both	Age-standardized	Idiopathic epilepsy	Rate	2012	1.26284	1.41113	1.11167
83	Deaths	Middle SDI	Both	Age-standardized	Idiopathic epilepsy	Rate	2011	1.28327	1.43818	1.12767
87	Deaths	Middle SDI	Both	Age-standardized	Idiopathic epilepsy	Rate	2014	1.25557	1.40765	1.09939
89	Deaths	Middle SDI	Both	Age-standardized	Idiopathic epilepsy	Rate	2013	1.26614	1.42617	1.11195
99	Deaths	Middle SDI	Both	Age-standardized	Idiopathic epilepsy	Rate	2015	1.25171	1.38867	1.10041
103	Deaths	Middle SDI	Both	Age-standardized	Idiopathic epilepsy	Rate	2016	1.25547	1.40022	1.09708
105	Deaths	Middle SDI	Both	Age-standardized	Idiopathic epilepsy	Rate	2017	1.24492	1.38908	1.08784
112	Deaths	Middle SDI	Both	Age-standardized	Idiopathic epilepsy	Rate	2018	1.21165	1.34436	1.05962
116	Deaths	Middle SDI	Both	Age-standardized	Idiopathic epilepsy	Rate	2021	1.15192	1.265	0.989018
120	Deaths	Middle SDI	Both	Age-standardized	Idiopathic epilepsy	Rate	2019	1.20218	1.32914	1.04811
127	Deaths	Middle SDI	Both	Age-standardized	Idiopathic epilepsy	Rate	2002	1.53159	1.66872	1.30943
133	Deaths	Middle SDI	Both	Age-standardized	Idiopathic epilepsy	Rate	1993	1.7684	1.94833	1.51142
134	Deaths	Middle SDI	Both	Age-standardized	Idiopathic epilepsy	Rate	1996	1.68961	1.85404	1.44557
140	Deaths	Middle SDI	Both	Age-standardized	Idiopathic epilepsy	Rate	2020	1.17481	1.27018	1.01074
