# Supplementary material for: A population-based analysis of the global burden of epilepsy across all age groups (1990–2021): utilizing the Global Burden of Disease 2021 data
Source: Front Neurol. 2024 Dec 12;15:1448596. doi: 10.3389/fneur.2024.1448596 (PMC11669576; doi:10.3389/fneur.2024.1448596)
Supplement: Supplementary file 9 [file Table_9.xlsx]

## Sheet: Sheet1
Exported data
	measure_name	location_name	sex_name	age_name	cause_name	metric_name	year	val	upper	lower
1	DALYs (Disability-Adjusted Life Years)	Global	Both	Age-standardized	Idiopathic epilepsy	Rate	1990	208.075	260.345	163.213
9	DALYs (Disability-Adjusted Life Years)	Global	Both	Age-standardized	Idiopathic epilepsy	Rate	1991	208.395	259.843	164.423
13	DALYs (Disability-Adjusted Life Years)	Global	Both	Age-standardized	Idiopathic epilepsy	Rate	1992	209.385	258.561	164.081
17	DALYs (Disability-Adjusted Life Years)	Global	Both	Age-standardized	Idiopathic epilepsy	Rate	1993	210.117	261.312	165.15
26	DALYs (Disability-Adjusted Life Years)	Global	Both	Age-standardized	Idiopathic epilepsy	Rate	1994	210.132	262.135	165.997
36	DALYs (Disability-Adjusted Life Years)	Global	Both	Age-standardized	Idiopathic epilepsy	Rate	1995	210.072	262.303	164.979
41	DALYs (Disability-Adjusted Life Years)	Global	Both	Age-standardized	Idiopathic epilepsy	Rate	1996	209.253	258.978	165.232
61	DALYs (Disability-Adjusted Life Years)	Global	Both	Age-standardized	Idiopathic epilepsy	Rate	1998	206.084	256.038	161.591
66	DALYs (Disability-Adjusted Life Years)	Global	Both	Age-standardized	Idiopathic epilepsy	Rate	1997	207.92	257.403	162.844
70	DALYs (Disability-Adjusted Life Years)	Global	Both	Age-standardized	Idiopathic epilepsy	Rate	2000	204.075	253.917	160.095
71	DALYs (Disability-Adjusted Life Years)	Global	Both	Age-standardized	Idiopathic epilepsy	Rate	1999	205.099	254.972	160.736
75	DALYs (Disability-Adjusted Life Years)	Global	Both	Age-standardized	Idiopathic epilepsy	Rate	2001	202.837	252.646	159.722
93	DALYs (Disability-Adjusted Life Years)	Global	Both	Age-standardized	Idiopathic epilepsy	Rate	2003	200.841	250.954	157.759
96	DALYs (Disability-Adjusted Life Years)	Global	Both	Age-standardized	Idiopathic epilepsy	Rate	2002	201.361	251.47	157.439
101	DALYs (Disability-Adjusted Life Years)	Global	Both	Age-standardized	Idiopathic epilepsy	Rate	2004	198.875	248.925	156.055
106	DALYs (Disability-Adjusted Life Years)	Global	Both	Age-standardized	Idiopathic epilepsy	Rate	2005	197.694	247.894	154.668
109	DALYs (Disability-Adjusted Life Years)	Global	Both	Age-standardized	Idiopathic epilepsy	Rate	2006	195.167	244.298	152.831
110	DALYs (Disability-Adjusted Life Years)	Global	Both	Age-standardized	Idiopathic epilepsy	Rate	2007	193.402	242.09	152.699
134	DALYs (Disability-Adjusted Life Years)	Global	Both	Age-standardized	Idiopathic epilepsy	Rate	2010	188.428	235.862	149.578
137	DALYs (Disability-Adjusted Life Years)	Global	Both	Age-standardized	Idiopathic epilepsy	Rate	2009	189.948	237.354	150.38
138	DALYs (Disability-Adjusted Life Years)	Global	Both	Age-standardized	Idiopathic epilepsy	Rate	2008	191.642	239.052	151.406
141	DALYs (Disability-Adjusted Life Years)	Global	Both	Age-standardized	Idiopathic epilepsy	Rate	2011	186.614	233.366	148.009
143	DALYs (Disability-Adjusted Life Years)	Global	Both	Age-standardized	Idiopathic epilepsy	Rate	2013	185.744	230.094	147.354
145	DALYs (Disability-Adjusted Life Years)	Global	Both	Age-standardized	Idiopathic epilepsy	Rate	2012	185.374	231.765	147.191
163	DALYs (Disability-Adjusted Life Years)	Global	Both	Age-standardized	Idiopathic epilepsy	Rate	2014	185.19	229.796	146.802
165	DALYs (Disability-Adjusted Life Years)	Global	Both	Age-standardized	Idiopathic epilepsy	Rate	2016	184.556	228.331	146.864
168	DALYs (Disability-Adjusted Life Years)	Global	Both	Age-standardized	Idiopathic epilepsy	Rate	2015	184.715	229.423	146.633
171	DALYs (Disability-Adjusted Life Years)	Global	Both	Age-standardized	Idiopathic epilepsy	Rate	2017	183.685	228.341	145.108
175	DALYs (Disability-Adjusted Life Years)	Global	Both	Age-standardized	Idiopathic epilepsy	Rate	2018	180.783	226.182	142.33
176	DALYs (Disability-Adjusted Life Years)	Global	Both	Age-standardized	Idiopathic epilepsy	Rate	2019	179.532	224.982	142.044
181	DALYs (Disability-Adjusted Life Years)	Global	Both	Age-standardized	Idiopathic epilepsy	Rate	2021	177.845	225.899	137.66
186	DALYs (Disability-Adjusted Life Years)	Global	Both	Age-standardized	Idiopathic epilepsy	Rate	2020	177.745	224.179	138.859
3	DALYs (Disability-Adjusted Life Years)	High-middle SDI	Both	Age-standardized	Idiopathic epilepsy	Rate	1990	168.312	211.393	132.361
6	DALYs (Disability-Adjusted Life Years)	High-middle SDI	Both	Age-standardized	Idiopathic epilepsy	Rate	1991	169.238	212.08	132.83
7	DALYs (Disability-Adjusted Life Years)	High-middle SDI	Both	Age-standardized	Idiopathic epilepsy	Rate	1992	170.707	212.309	134.193
14	DALYs (Disability-Adjusted Life Years)	High-middle SDI	Both	Age-standardized	Idiopathic epilepsy	Rate	1993	172.755	215.538	136.946
15	DALYs (Disability-Adjusted Life Years)	High-middle SDI	Both	Age-standardized	Idiopathic epilepsy	Rate	1994	171.933	216.808	134.58
43	DALYs (Disability-Adjusted Life Years)	High-middle SDI	Both	Age-standardized	Idiopathic epilepsy	Rate	1995	170.198	216.245	131.585
45	DALYs (Disability-Adjusted Life Years)	High-middle SDI	Both	Age-standardized	Idiopathic epilepsy	Rate	1996	167.48	214.835	129.989
47	DALYs (Disability-Adjusted Life Years)	High-middle SDI	Both	Age-standardized	Idiopathic epilepsy	Rate	1997	164.523	210.563	127.798
50	DALYs (Disability-Adjusted Life Years)	High-middle SDI	Both	Age-standardized	Idiopathic epilepsy	Rate	1998	160.78	205.819	125.499
54	DALYs (Disability-Adjusted Life Years)	High-middle SDI	Both	Age-standardized	Idiopathic epilepsy	Rate	1999	157.952	202.758	122.988
62	DALYs (Disability-Adjusted Life Years)	High-middle SDI	Both	Age-standardized	Idiopathic epilepsy	Rate	2000	155.264	199.646	119.768
80	DALYs (Disability-Adjusted Life Years)	High-middle SDI	Both	Age-standardized	Idiopathic epilepsy	Rate	2001	152.748	196.792	119.108
83	DALYs (Disability-Adjusted Life Years)	High-middle SDI	Both	Age-standardized	Idiopathic epilepsy	Rate	2002	150.173	193.373	116.345
87	DALYs (Disability-Adjusted Life Years)	High-middle SDI	Both	Age-standardized	Idiopathic epilepsy	Rate	2003	148.234	193.225	114.654
89	DALYs (Disability-Adjusted Life Years)	High-middle SDI	Both	Age-standardized	Idiopathic epilepsy	Rate	2004	145.882	189.93	111.231
91	DALYs (Disability-Adjusted Life Years)	High-middle SDI	Both	Age-standardized	Idiopathic epilepsy	Rate	2005	142.733	187.715	107.898
115	DALYs (Disability-Adjusted Life Years)	High-middle SDI	Both	Age-standardized	Idiopathic epilepsy	Rate	2006	138.123	182.04	104.572
117	DALYs (Disability-Adjusted Life Years)	High-middle SDI	Both	Age-standardized	Idiopathic epilepsy	Rate	2007	134.525	177.825	101.535
119	DALYs (Disability-Adjusted Life Years)	High-middle SDI	Both	Age-standardized	Idiopathic epilepsy	Rate	2009	128.866	168.884	96.2864
122	DALYs (Disability-Adjusted Life Years)	High-middle SDI	Both	Age-standardized	Idiopathic epilepsy	Rate	2008	131.756	173.627	98.8936
127	DALYs (Disability-Adjusted Life Years)	High-middle SDI	Both	Age-standardized	Idiopathic epilepsy	Rate	2011	122.518	163.95	89.6673
128	DALYs (Disability-Adjusted Life Years)	High-middle SDI	Both	Age-standardized	Idiopathic epilepsy	Rate	2010	126.001	168.904	93.0308
151	DALYs (Disability-Adjusted Life Years)	High-middle SDI	Both	Age-standardized	Idiopathic epilepsy	Rate	2012	119.738	161.106	87.556
152	DALYs (Disability-Adjusted Life Years)	High-middle SDI	Both	Age-standardized	Idiopathic epilepsy	Rate	2014	116.954	159.184	85.7999
153	DALYs (Disability-Adjusted Life Years)	High-middle SDI	Both	Age-standardized	Idiopathic epilepsy	Rate	2013	117.91	158.781	85.5341
154	DALYs (Disability-Adjusted Life Years)	High-middle SDI	Both	Age-standardized	Idiopathic epilepsy	Rate	2015	116.168	156.679	84.7321
156	DALYs (Disability-Adjusted Life Years)	High-middle SDI	Both	Age-standardized	Idiopathic epilepsy	Rate	2016	115.106	157.25	85.889
160	DALYs (Disability-Adjusted Life Years)	High-middle SDI	Both	Age-standardized	Idiopathic epilepsy	Rate	2017	113.706	153.96	84.0704
179	DALYs (Disability-Adjusted Life Years)	High-middle SDI	Both	Age-standardized	Idiopathic epilepsy	Rate	2018	111.805	152.901	83.1069
180	DALYs (Disability-Adjusted Life Years)	High-middle SDI	Both	Age-standardized	Idiopathic epilepsy	Rate	2019	110.567	152.604	81.7516
184	DALYs (Disability-Adjusted Life Years)	High-middle SDI	Both	Age-standardized	Idiopathic epilepsy	Rate	2020	111.387	156.353	79.7322
185	DALYs (Disability-Adjusted Life Years)	High-middle SDI	Both	Age-standardized	Idiopathic epilepsy	Rate	2021	112.642	157.058	79.865
4	DALYs (Disability-Adjusted Life Years)	High SDI	Both	Age-standardized	Idiopathic epilepsy	Rate	1991	132.628	184.328	96.3038
5	DALYs (Disability-Adjusted Life Years)	High SDI	Both	Age-standardized	Idiopathic epilepsy	Rate	1990	133.213	186.369	95.3088
10	DALYs (Disability-Adjusted Life Years)	High SDI	Both	Age-standardized	Idiopathic epilepsy	Rate	1992	131.38	184.177	95.7443
16	DALYs (Disability-Adjusted Life Years)	High SDI	Both	Age-standardized	Idiopathic epilepsy	Rate	1993	130.107	182.827	93.5443
18	DALYs (Disability-Adjusted Life Years)	High SDI	Both	Age-standardized	Idiopathic epilepsy	Rate	1994	129.844	183.224	91.9254
19	DALYs (Disability-Adjusted Life Years)	High SDI	Both	Age-standardized	Idiopathic epilepsy	Rate	1995	130.338	184.768	91.0661
28	DALYs (Disability-Adjusted Life Years)	High SDI	Both	Age-standardized	Idiopathic epilepsy	Rate	1996	130.404	183.799	91.7283
29	DALYs (Disability-Adjusted Life Years)	High SDI	Both	Age-standardized	Idiopathic epilepsy	Rate	1997	131.335	187.018	92.4607
31	DALYs (Disability-Adjusted Life Years)	High SDI	Both	Age-standardized	Idiopathic epilepsy	Rate	1998	132.719	190.102	92.3896
35	DALYs (Disability-Adjusted Life Years)	High SDI	Both	Age-standardized	Idiopathic epilepsy	Rate	1999	134.161	192.491	92.0194
37	DALYs (Disability-Adjusted Life Years)	High SDI	Both	Age-standardized	Idiopathic epilepsy	Rate	2000	134.749	194.791	91.9789
40	DALYs (Disability-Adjusted Life Years)	High SDI	Both	Age-standardized	Idiopathic epilepsy	Rate	2001	135.646	196.171	92.8948
46	DALYs (Disability-Adjusted Life Years)	High SDI	Both	Age-standardized	Idiopathic epilepsy	Rate	2002	135.883	199.773	92.6232
49	DALYs (Disability-Adjusted Life Years)	High SDI	Both	Age-standardized	Idiopathic epilepsy	Rate	2003	136.492	199.981	93.487
51	DALYs (Disability-Adjusted Life Years)	High SDI	Both	Age-standardized	Idiopathic epilepsy	Rate	2004	135.556	196.829	91.9355
52	DALYs (Disability-Adjusted Life Years)	High SDI	Both	Age-standardized	Idiopathic epilepsy	Rate	2005	135.404	199.392	91.1026
56	DALYs (Disability-Adjusted Life Years)	High SDI	Both	Age-standardized	Idiopathic epilepsy	Rate	2006	134.519	199.175	90.4256
58	DALYs (Disability-Adjusted Life Years)	High SDI	Both	Age-standardized	Idiopathic epilepsy	Rate	2007	133.277	199.291	89.4817
64	DALYs (Disability-Adjusted Life Years)	High SDI	Both	Age-standardized	Idiopathic epilepsy	Rate	2008	132.363	200.724	89.4741
69	DALYs (Disability-Adjusted Life Years)	High SDI	Both	Age-standardized	Idiopathic epilepsy	Rate	2009	131.824	201.384	89.3112
73	DALYs (Disability-Adjusted Life Years)	High SDI	Both	Age-standardized	Idiopathic epilepsy	Rate	2010	130.967	203.115	88.466
81	DALYs (Disability-Adjusted Life Years)	High SDI	Both	Age-standardized	Idiopathic epilepsy	Rate	2011	130.019	197.685	88.1018
86	DALYs (Disability-Adjusted Life Years)	High SDI	Both	Age-standardized	Idiopathic epilepsy	Rate	2012	129.653	195.452	88.5504
88	DALYs (Disability-Adjusted Life Years)	High SDI	Both	Age-standardized	Idiopathic epilepsy	Rate	2013	128.232	193.08	87.7815
95	DALYs (Disability-Adjusted Life Years)	High SDI	Both	Age-standardized	Idiopathic epilepsy	Rate	2014	127.105	191.694	86.8024
105	DALYs (Disability-Adjusted Life Years)	High SDI	Both	Age-standardized	Idiopathic epilepsy	Rate	2015	127.17	189.249	86.1063
111	DALYs (Disability-Adjusted Life Years)	High SDI	Both	Age-standardized	Idiopathic epilepsy	Rate	2016	127.299	187.686	87.3578
116	DALYs (Disability-Adjusted Life Years)	High SDI	Both	Age-standardized	Idiopathic epilepsy	Rate	2017	127.41	186.846	86.6897
121	DALYs (Disability-Adjusted Life Years)	High SDI	Both	Age-standardized	Idiopathic epilepsy	Rate	2018	127.521	185.984	87.9284
124	DALYs (Disability-Adjusted Life Years)	High SDI	Both	Age-standardized	Idiopathic epilepsy	Rate	2019	127.745	189.002	87.3677
130	DALYs (Disability-Adjusted Life Years)	High SDI	Both	Age-standardized	Idiopathic epilepsy	Rate	2020	125.35	182.493	84.3437
140	DALYs (Disability-Adjusted Life Years)	High SDI	Both	Age-standardized	Idiopathic epilepsy	Rate	2021	125.901	188.079	84.9374
8	DALYs (Disability-Adjusted Life Years)	Low-middle SDI	Both	Age-standardized	Idiopathic epilepsy	Rate	1990	256.254	329.446	185.076
12	DALYs (Disability-Adjusted Life Years)	Low-middle SDI	Both	Age-standardized	Idiopathic epilepsy	Rate	1991	255.681	327.623	184.526
20	DALYs (Disability-Adjusted Life Years)	Low-middle SDI	Both	Age-standardized	Idiopathic epilepsy	Rate	1992	256.209	328.573	186.949
22	DALYs (Disability-Adjusted Life Years)	Low-middle SDI	Both	Age-standardized	Idiopathic epilepsy	Rate	1995	258.415	327.151	191.838
24	DALYs (Disability-Adjusted Life Years)	Low-middle SDI	Both	Age-standardized	Idiopathic epilepsy	Rate	1994	257.253	327.414	190.434
25	DALYs (Disability-Adjusted Life Years)	Low-middle SDI	Both	Age-standardized	Idiopathic epilepsy	Rate	1993	256.405	328.415	188.539
48	DALYs (Disability-Adjusted Life Years)	Low-middle SDI	Both	Age-standardized	Idiopathic epilepsy	Rate	1996	258.001	326.087	188.948
55	DALYs (Disability-Adjusted Life Years)	Low-middle SDI	Both	Age-standardized	Idiopathic epilepsy	Rate	1997	255.583	324.489	187.016
59	DALYs (Disability-Adjusted Life Years)	Low-middle SDI	Both	Age-standardized	Idiopathic epilepsy	Rate	1998	252.625	318.618	184.131
60	DALYs (Disability-Adjusted Life Years)	Low-middle SDI	Both	Age-standardized	Idiopathic epilepsy	Rate	1999	251.641	317.679	181.927
67	DALYs (Disability-Adjusted Life Years)	Low-middle SDI	Both	Age-standardized	Idiopathic epilepsy	Rate	2000	249.913	315.48	180.151
84	DALYs (Disability-Adjusted Life Years)	Low-middle SDI	Both	Age-standardized	Idiopathic epilepsy	Rate	2001	247.893	313.08	181.559
90	DALYs (Disability-Adjusted Life Years)	Low-middle SDI	Both	Age-standardized	Idiopathic epilepsy	Rate	2002	246.03	308.152	181.052
92	DALYs (Disability-Adjusted Life Years)	Low-middle SDI	Both	Age-standardized	Idiopathic epilepsy	Rate	2003	246.168	306.785	181.85
97	DALYs (Disability-Adjusted Life Years)	Low-middle SDI	Both	Age-standardized	Idiopathic epilepsy	Rate	2004	243.787	302.068	181.887
98	DALYs (Disability-Adjusted Life Years)	Low-middle SDI	Both	Age-standardized	Idiopathic epilepsy	Rate	2005	243.498	300.365	181.974
102	DALYs (Disability-Adjusted Life Years)	Low-middle SDI	Both	Age-standardized	Idiopathic epilepsy	Rate	2006	240.659	297.616	182.438
120	DALYs (Disability-Adjusted Life Years)	Low-middle SDI	Both	Age-standardized	Idiopathic epilepsy	Rate	2007	239.658	293.676	182.602
123	DALYs (Disability-Adjusted Life Years)	Low-middle SDI	Both	Age-standardized	Idiopathic epilepsy	Rate	2009	236.014	289.652	179.117
125	DALYs (Disability-Adjusted Life Years)	Low-middle SDI	Both	Age-standardized	Idiopathic epilepsy	Rate	2008	238.044	292.337	181.238
129	DALYs (Disability-Adjusted Life Years)	Low-middle SDI	Both	Age-standardized	Idiopathic epilepsy	Rate	2011	231.233	287.213	177.024
133	DALYs (Disability-Adjusted Life Years)	Low-middle SDI	Both	Age-standardized	Idiopathic epilepsy	Rate	2010	233.889	291.168	178.632
136	DALYs (Disability-Adjusted Life Years)	Low-middle SDI	Both	Age-standardized	Idiopathic epilepsy	Rate	2012	229.604	284.813	178.421
155	DALYs (Disability-Adjusted Life Years)	Low-middle SDI	Both	Age-standardized	Idiopathic epilepsy	Rate	2014	230.717	285.359	181.223
157	DALYs (Disability-Adjusted Life Years)	Low-middle SDI	Both	Age-standardized	Idiopathic epilepsy	Rate	2013	231.166	286.331	181.39
159	DALYs (Disability-Adjusted Life Years)	Low-middle SDI	Both	Age-standardized	Idiopathic epilepsy	Rate	2015	230.504	284.257	180.581
162	DALYs (Disability-Adjusted Life Years)	Low-middle SDI	Both	Age-standardized	Idiopathic epilepsy	Rate	2016	230.185	280.577	180.483
164	DALYs (Disability-Adjusted Life Years)	Low-middle SDI	Both	Age-standardized	Idiopathic epilepsy	Rate	2017	229.433	280.118	179.146
167	DALYs (Disability-Adjusted Life Years)	Low-middle SDI	Both	Age-standardized	Idiopathic epilepsy	Rate	2018	225.085	274.267	174.846
182	DALYs (Disability-Adjusted Life Years)	Low-middle SDI	Both	Age-standardized	Idiopathic epilepsy	Rate	2019	222.312	273.76	173.063
190	DALYs (Disability-Adjusted Life Years)	Low-middle SDI	Both	Age-standardized	Idiopathic epilepsy	Rate	2020	216.462	266.815	171.382
192	DALYs (Disability-Adjusted Life Years)	Low-middle SDI	Both	Age-standardized	Idiopathic epilepsy	Rate	2021	215.128	270.445	168.211
11	DALYs (Disability-Adjusted Life Years)	Low SDI	Both	Age-standardized	Idiopathic epilepsy	Rate	1990	366.953	467.386	280.892
21	DALYs (Disability-Adjusted Life Years)	Low SDI	Both	Age-standardized	Idiopathic epilepsy	Rate	1991	367.564	466.724	281.218
23	DALYs (Disability-Adjusted Life Years)	Low SDI	Both	Age-standardized	Idiopathic epilepsy	Rate	1992	368.971	469.934	284.969
27	DALYs (Disability-Adjusted Life Years)	Low SDI	Both	Age-standardized	Idiopathic epilepsy	Rate	1994	371.221	476.451	285.594
32	DALYs (Disability-Adjusted Life Years)	Low SDI	Both	Age-standardized	Idiopathic epilepsy	Rate	1995	370.612	479.902	285.488
34	DALYs (Disability-Adjusted Life Years)	Low SDI	Both	Age-standardized	Idiopathic epilepsy	Rate	1993	370.649	476.697	285.967
53	DALYs (Disability-Adjusted Life Years)	Low SDI	Both	Age-standardized	Idiopathic epilepsy	Rate	1996	368.693	477.342	285.277
57	DALYs (Disability-Adjusted Life Years)	Low SDI	Both	Age-standardized	Idiopathic epilepsy	Rate	1997	365.881	468.61	283.592
65	DALYs (Disability-Adjusted Life Years)	Low SDI	Both	Age-standardized	Idiopathic epilepsy	Rate	1998	363.44	463.061	280.973
68	DALYs (Disability-Adjusted Life Years)	Low SDI	Both	Age-standardized	Idiopathic epilepsy	Rate	1999	362.329	457.694	282.484
74	DALYs (Disability-Adjusted Life Years)	Low SDI	Both	Age-standardized	Idiopathic epilepsy	Rate	2001	357.887	452.552	279.707
78	DALYs (Disability-Adjusted Life Years)	Low SDI	Both	Age-standardized	Idiopathic epilepsy	Rate	2000	360.57	454.111	279.568
85	DALYs (Disability-Adjusted Life Years)	Low SDI	Both	Age-standardized	Idiopathic epilepsy	Rate	2003	352.178	438.786	273.509
99	DALYs (Disability-Adjusted Life Years)	Low SDI	Both	Age-standardized	Idiopathic epilepsy	Rate	2002	354.239	445.226	275.6
100	DALYs (Disability-Adjusted Life Years)	Low SDI	Both	Age-standardized	Idiopathic epilepsy	Rate	2006	346.458	432.919	266.982
103	DALYs (Disability-Adjusted Life Years)	Low SDI	Both	Age-standardized	Idiopathic epilepsy	Rate	2004	350.936	439.371	271.164
107	DALYs (Disability-Adjusted Life Years)	Low SDI	Both	Age-standardized	Idiopathic epilepsy	Rate	2005	349.3	439.66	268.629
114	DALYs (Disability-Adjusted Life Years)	Low SDI	Both	Age-standardized	Idiopathic epilepsy	Rate	2007	344.11	432.996	268.394
126	DALYs (Disability-Adjusted Life Years)	Low SDI	Both	Age-standardized	Idiopathic epilepsy	Rate	2009	337.313	418.234	264.668
131	DALYs (Disability-Adjusted Life Years)	Low SDI	Both	Age-standardized	Idiopathic epilepsy	Rate	2012	331.093	410.835	265.242
132	DALYs (Disability-Adjusted Life Years)	Low SDI	Both	Age-standardized	Idiopathic epilepsy	Rate	2008	340.408	424.759	266.868
139	DALYs (Disability-Adjusted Life Years)	Low SDI	Both	Age-standardized	Idiopathic epilepsy	Rate	2010	334.532	413.603	265.543
144	DALYs (Disability-Adjusted Life Years)	Low SDI	Both	Age-standardized	Idiopathic epilepsy	Rate	2011	332.595	411.297	265.026
148	DALYs (Disability-Adjusted Life Years)	Low SDI	Both	Age-standardized	Idiopathic epilepsy	Rate	2013	331.713	407.231	268.718
158	DALYs (Disability-Adjusted Life Years)	Low SDI	Both	Age-standardized	Idiopathic epilepsy	Rate	2014	331.577	406.031	268.455
161	DALYs (Disability-Adjusted Life Years)	Low SDI	Both	Age-standardized	Idiopathic epilepsy	Rate	2015	328.479	401.507	267.248
166	DALYs (Disability-Adjusted Life Years)	Low SDI	Both	Age-standardized	Idiopathic epilepsy	Rate	2016	326.417	397.027	267.139
170	DALYs (Disability-Adjusted Life Years)	Low SDI	Both	Age-standardized	Idiopathic epilepsy	Rate	2017	323.698	396.854	262.86
172	DALYs (Disability-Adjusted Life Years)	Low SDI	Both	Age-standardized	Idiopathic epilepsy	Rate	2018	317.303	387.85	253.612
183	DALYs (Disability-Adjusted Life Years)	Low SDI	Both	Age-standardized	Idiopathic epilepsy	Rate	2020	310.915	379.534	248.473
188	DALYs (Disability-Adjusted Life Years)	Low SDI	Both	Age-standardized	Idiopathic epilepsy	Rate	2021	308.075	378.607	246.455
189	DALYs (Disability-Adjusted Life Years)	Low SDI	Both	Age-standardized	Idiopathic epilepsy	Rate	2019	314.005	381.811	251.078
2	DALYs (Disability-Adjusted Life Years)	Middle SDI	Both	Age-standardized	Idiopathic epilepsy	Rate	1990	199.159	250.272	158.06
30	DALYs (Disability-Adjusted Life Years)	Middle SDI	Both	Age-standardized	Idiopathic epilepsy	Rate	1991	199.025	249.935	156.699
33	DALYs (Disability-Adjusted Life Years)	Middle SDI	Both	Age-standardized	Idiopathic epilepsy	Rate	1994	197.906	248.925	155.929
38	DALYs (Disability-Adjusted Life Years)	Middle SDI	Both	Age-standardized	Idiopathic epilepsy	Rate	1996	194.748	245.161	153.441
39	DALYs (Disability-Adjusted Life Years)	Middle SDI	Both	Age-standardized	Idiopathic epilepsy	Rate	1992	199.798	250.678	159.044
42	DALYs (Disability-Adjusted Life Years)	Middle SDI	Both	Age-standardized	Idiopathic epilepsy	Rate	1995	196.503	247.71	154.986
44	DALYs (Disability-Adjusted Life Years)	Middle SDI	Both	Age-standardized	Idiopathic epilepsy	Rate	1993	199.406	251.175	158.634
63	DALYs (Disability-Adjusted Life Years)	Middle SDI	Both	Age-standardized	Idiopathic epilepsy	Rate	1997	192.612	242.624	151.374
72	DALYs (Disability-Adjusted Life Years)	Middle SDI	Both	Age-standardized	Idiopathic epilepsy	Rate	1998	189.618	239.908	149.569
76	DALYs (Disability-Adjusted Life Years)	Middle SDI	Both	Age-standardized	Idiopathic epilepsy	Rate	1999	186.869	238.418	146.578
77	DALYs (Disability-Adjusted Life Years)	Middle SDI	Both	Age-standardized	Idiopathic epilepsy	Rate	2002	181.054	230.071	140.184
79	DALYs (Disability-Adjusted Life Years)	Middle SDI	Both	Age-standardized	Idiopathic epilepsy	Rate	2001	183.061	233.569	142.217
82	DALYs (Disability-Adjusted Life Years)	Middle SDI	Both	Age-standardized	Idiopathic epilepsy	Rate	2000	184.938	237.269	143.756
94	DALYs (Disability-Adjusted Life Years)	Middle SDI	Both	Age-standardized	Idiopathic epilepsy	Rate	2003	179.642	228.382	138.996
104	DALYs (Disability-Adjusted Life Years)	Middle SDI	Both	Age-standardized	Idiopathic epilepsy	Rate	2006	170.414	219.431	130.77
108	DALYs (Disability-Adjusted Life Years)	Middle SDI	Both	Age-standardized	Idiopathic epilepsy	Rate	2004	176.594	224.311	136.252
112	DALYs (Disability-Adjusted Life Years)	Middle SDI	Both	Age-standardized	Idiopathic epilepsy	Rate	2008	165.163	211.869	126.534
113	DALYs (Disability-Adjusted Life Years)	Middle SDI	Both	Age-standardized	Idiopathic epilepsy	Rate	2005	173.843	220.667	133.895
118	DALYs (Disability-Adjusted Life Years)	Middle SDI	Both	Age-standardized	Idiopathic epilepsy	Rate	2007	167.628	215.463	128.514
135	DALYs (Disability-Adjusted Life Years)	Middle SDI	Both	Age-standardized	Idiopathic epilepsy	Rate	2012	156.754	202.771	119.504
142	DALYs (Disability-Adjusted Life Years)	Middle SDI	Both	Age-standardized	Idiopathic epilepsy	Rate	2009	163.012	208.737	125.223
146	DALYs (Disability-Adjusted Life Years)	Middle SDI	Both	Age-standardized	Idiopathic epilepsy	Rate	2014	154.986	202	117.415
147	DALYs (Disability-Adjusted Life Years)	Middle SDI	Both	Age-standardized	Idiopathic epilepsy	Rate	2010	161.118	207.504	122.683
149	DALYs (Disability-Adjusted Life Years)	Middle SDI	Both	Age-standardized	Idiopathic epilepsy	Rate	2011	158.625	204.909	120.707
150	DALYs (Disability-Adjusted Life Years)	Middle SDI	Both	Age-standardized	Idiopathic epilepsy	Rate	2013	156.482	203.913	118.639
169	DALYs (Disability-Adjusted Life Years)	Middle SDI	Both	Age-standardized	Idiopathic epilepsy	Rate	2015	153.84	200.881	115.668
173	DALYs (Disability-Adjusted Life Years)	Middle SDI	Both	Age-standardized	Idiopathic epilepsy	Rate	2019	147.035	192.003	110.073
174	DALYs (Disability-Adjusted Life Years)	Middle SDI	Both	Age-standardized	Idiopathic epilepsy	Rate	2016	153.226	198.924	116.04
177	DALYs (Disability-Adjusted Life Years)	Middle SDI	Both	Age-standardized	Idiopathic epilepsy	Rate	2018	148.38	192.968	111.875
178	DALYs (Disability-Adjusted Life Years)	Middle SDI	Both	Age-standardized	Idiopathic epilepsy	Rate	2017	151.419	196.43	114.776
187	DALYs (Disability-Adjusted Life Years)	Middle SDI	Both	Age-standardized	Idiopathic epilepsy	Rate	2020	145.576	192.165	108.881
191	DALYs (Disability-Adjusted Life Years)	Middle SDI	Both	Age-standardized	Idiopathic epilepsy	Rate	2021	145.957	192.616	108.405
