# Supplementary material for: A population-based analysis of the global burden of epilepsy across all age groups (1990–2021): utilizing the Global Burden of Disease 2021 data
Source: Front Neurol. 2024 Dec 12;15:1448596. doi: 10.3389/fneur.2024.1448596 (PMC11669576; doi:10.3389/fneur.2024.1448596)
Supplement: Supplementary file 10 [file Table_10.xlsx]

## Sheet: Sheet1
Exported data
	measure_name	location_name	sex_name	age_name	cause_name	metric_name	year	val	upper	lower
449	Prevalence	Andean Latin America	Both	Age-standardized	Idiopathic epilepsy	Rate	1990	588.344	894.405	291.127
450	Prevalence	Andean Latin America	Both	Age-standardized	Idiopathic epilepsy	Rate	1991	612.585	889.417	338.776
451	Prevalence	Andean Latin America	Both	Age-standardized	Idiopathic epilepsy	Rate	1992	632.88	871.737	394.656
452	Prevalence	Andean Latin America	Both	Age-standardized	Idiopathic epilepsy	Rate	1993	648.757	885.533	394.829
453	Prevalence	Andean Latin America	Both	Age-standardized	Idiopathic epilepsy	Rate	1994	659.714	921.667	385.878
454	Prevalence	Andean Latin America	Both	Age-standardized	Idiopathic epilepsy	Rate	1995	665.271	975.796	331.715
455	Prevalence	Andean Latin America	Both	Age-standardized	Idiopathic epilepsy	Rate	1996	663.971	938.784	379.307
456	Prevalence	Andean Latin America	Both	Age-standardized	Idiopathic epilepsy	Rate	1997	656.836	892.948	389.133
457	Prevalence	Andean Latin America	Both	Age-standardized	Idiopathic epilepsy	Rate	1998	647.143	881.93	379.667
458	Prevalence	Andean Latin America	Both	Age-standardized	Idiopathic epilepsy	Rate	1999	638.107	895.686	348.058
459	Prevalence	Andean Latin America	Both	Age-standardized	Idiopathic epilepsy	Rate	2000	632.95	940.371	285.1
460	Prevalence	Andean Latin America	Both	Age-standardized	Idiopathic epilepsy	Rate	2001	631.105	908.272	334.486
461	Prevalence	Andean Latin America	Both	Age-standardized	Idiopathic epilepsy	Rate	2002	629.556	889.724	376.536
462	Prevalence	Andean Latin America	Both	Age-standardized	Idiopathic epilepsy	Rate	2003	627.882	890.589	363.8
463	Prevalence	Andean Latin America	Both	Age-standardized	Idiopathic epilepsy	Rate	2004	625.662	920.822	329.455
464	Prevalence	Andean Latin America	Both	Age-standardized	Idiopathic epilepsy	Rate	2005	622.47	938.525	290.667
465	Prevalence	Andean Latin America	Both	Age-standardized	Idiopathic epilepsy	Rate	2006	614.242	876.776	326.94
466	Prevalence	Andean Latin America	Both	Age-standardized	Idiopathic epilepsy	Rate	2007	599.883	831.416	346.018
467	Prevalence	Andean Latin America	Both	Age-standardized	Idiopathic epilepsy	Rate	2008	583.406	817.076	354.884
468	Prevalence	Andean Latin America	Both	Age-standardized	Idiopathic epilepsy	Rate	2009	568.763	827.826	316.273
469	Prevalence	Andean Latin America	Both	Age-standardized	Idiopathic epilepsy	Rate	2010	559.801	849.906	284.03
470	Prevalence	Andean Latin America	Both	Age-standardized	Idiopathic epilepsy	Rate	2011	554.667	804.839	311.845
471	Prevalence	Andean Latin America	Both	Age-standardized	Idiopathic epilepsy	Rate	2012	549.361	778.341	342.537
472	Prevalence	Andean Latin America	Both	Age-standardized	Idiopathic epilepsy	Rate	2013	544.522	766.593	345.11
473	Prevalence	Andean Latin America	Both	Age-standardized	Idiopathic epilepsy	Rate	2014	540.875	775.621	305.719
474	Prevalence	Andean Latin America	Both	Age-standardized	Idiopathic epilepsy	Rate	2015	539.05	804.556	253.707
475	Prevalence	Andean Latin America	Both	Age-standardized	Idiopathic epilepsy	Rate	2016	539.534	767.142	311.222
476	Prevalence	Andean Latin America	Both	Age-standardized	Idiopathic epilepsy	Rate	2017	541.533	748.73	326.505
477	Prevalence	Andean Latin America	Both	Age-standardized	Idiopathic epilepsy	Rate	2018	543.934	784.177	321.906
478	Prevalence	Andean Latin America	Both	Age-standardized	Idiopathic epilepsy	Rate	2019	545.566	807.7	297.2
479	Prevalence	Andean Latin America	Both	Age-standardized	Idiopathic epilepsy	Rate	2020	543.338	786.544	276.019
480	Prevalence	Andean Latin America	Both	Age-standardized	Idiopathic epilepsy	Rate	2021	561.905	821.657	309.612
353	Prevalence	Australasia	Both	Age-standardized	Idiopathic epilepsy	Rate	1990	328.059	497.343	125.695
354	Prevalence	Australasia	Both	Age-standardized	Idiopathic epilepsy	Rate	1991	329.232	481.442	139.813
355	Prevalence	Australasia	Both	Age-standardized	Idiopathic epilepsy	Rate	1992	330.019	480.992	160.757
356	Prevalence	Australasia	Both	Age-standardized	Idiopathic epilepsy	Rate	1993	330.383	481.573	162.433
357	Prevalence	Australasia	Both	Age-standardized	Idiopathic epilepsy	Rate	1994	330.287	482.508	149.568
358	Prevalence	Australasia	Both	Age-standardized	Idiopathic epilepsy	Rate	1995	329.696	499.908	128.191
359	Prevalence	Australasia	Both	Age-standardized	Idiopathic epilepsy	Rate	1996	328.214	482.243	156.99
360	Prevalence	Australasia	Both	Age-standardized	Idiopathic epilepsy	Rate	1997	325.827	469.469	166.248
361	Prevalence	Australasia	Both	Age-standardized	Idiopathic epilepsy	Rate	1998	323.105	463.781	158.575
362	Prevalence	Australasia	Both	Age-standardized	Idiopathic epilepsy	Rate	1999	320.647	456.562	145.935
363	Prevalence	Australasia	Both	Age-standardized	Idiopathic epilepsy	Rate	2000	319.091	478.181	117.802
364	Prevalence	Australasia	Both	Age-standardized	Idiopathic epilepsy	Rate	2001	318.255	458.917	149.256
365	Prevalence	Australasia	Both	Age-standardized	Idiopathic epilepsy	Rate	2002	317.684	454.793	159.557
366	Prevalence	Australasia	Both	Age-standardized	Idiopathic epilepsy	Rate	2003	317.464	452.554	163.573
367	Prevalence	Australasia	Both	Age-standardized	Idiopathic epilepsy	Rate	2004	317.531	459.324	148.548
368	Prevalence	Australasia	Both	Age-standardized	Idiopathic epilepsy	Rate	2005	317.974	481.762	127.017
369	Prevalence	Australasia	Both	Age-standardized	Idiopathic epilepsy	Rate	2006	319.239	467.611	148.912
370	Prevalence	Australasia	Both	Age-standardized	Idiopathic epilepsy	Rate	2007	321.251	469.188	169.541
371	Prevalence	Australasia	Both	Age-standardized	Idiopathic epilepsy	Rate	2008	323.377	467.779	161.277
372	Prevalence	Australasia	Both	Age-standardized	Idiopathic epilepsy	Rate	2009	324.997	474.343	145.869
373	Prevalence	Australasia	Both	Age-standardized	Idiopathic epilepsy	Rate	2010	325.482	499.17	119.943
374	Prevalence	Australasia	Both	Age-standardized	Idiopathic epilepsy	Rate	2011	324.397	470.097	154.903
375	Prevalence	Australasia	Both	Age-standardized	Idiopathic epilepsy	Rate	2012	322.197	463.7	160.878
376	Prevalence	Australasia	Both	Age-standardized	Idiopathic epilepsy	Rate	2013	319.585	458.079	165.691
377	Prevalence	Australasia	Both	Age-standardized	Idiopathic epilepsy	Rate	2014	317.266	465.27	156.035
378	Prevalence	Australasia	Both	Age-standardized	Idiopathic epilepsy	Rate	2015	315.912	471.466	122.801
379	Prevalence	Australasia	Both	Age-standardized	Idiopathic epilepsy	Rate	2016	315.282	445.911	157.336
380	Prevalence	Australasia	Both	Age-standardized	Idiopathic epilepsy	Rate	2017	314.72	442.774	167.013
381	Prevalence	Australasia	Both	Age-standardized	Idiopathic epilepsy	Rate	2018	314.276	448.845	147.129
382	Prevalence	Australasia	Both	Age-standardized	Idiopathic epilepsy	Rate	2019	314.018	463.506	113.661
383	Prevalence	Australasia	Both	Age-standardized	Idiopathic epilepsy	Rate	2020	317.362	487.086	125.014
384	Prevalence	Australasia	Both	Age-standardized	Idiopathic epilepsy	Rate	2021	316.145	490.995	123.34
417	Prevalence	Caribbean	Both	Age-standardized	Idiopathic epilepsy	Rate	1990	383.967	524.175	250.711
418	Prevalence	Caribbean	Both	Age-standardized	Idiopathic epilepsy	Rate	1991	380.084	507.351	263.047
419	Prevalence	Caribbean	Both	Age-standardized	Idiopathic epilepsy	Rate	1992	376.524	500.852	268.587
420	Prevalence	Caribbean	Both	Age-standardized	Idiopathic epilepsy	Rate	1993	373.436	495.696	260.611
421	Prevalence	Caribbean	Both	Age-standardized	Idiopathic epilepsy	Rate	1994	370.978	508.185	247.88
422	Prevalence	Caribbean	Both	Age-standardized	Idiopathic epilepsy	Rate	1995	369.305	519.138	234.966
423	Prevalence	Caribbean	Both	Age-standardized	Idiopathic epilepsy	Rate	1996	368.027	496.297	245.51
424	Prevalence	Caribbean	Both	Age-standardized	Idiopathic epilepsy	Rate	1997	366.71	482.575	246.582
425	Prevalence	Caribbean	Both	Age-standardized	Idiopathic epilepsy	Rate	1998	365.465	479.503	248.671
426	Prevalence	Caribbean	Both	Age-standardized	Idiopathic epilepsy	Rate	1999	364.412	486.826	237.829
427	Prevalence	Caribbean	Both	Age-standardized	Idiopathic epilepsy	Rate	2000	363.666	501.406	218.818
428	Prevalence	Caribbean	Both	Age-standardized	Idiopathic epilepsy	Rate	2001	363.356	486.209	235.915
429	Prevalence	Caribbean	Both	Age-standardized	Idiopathic epilepsy	Rate	2002	363.429	478.679	245.782
430	Prevalence	Caribbean	Both	Age-standardized	Idiopathic epilepsy	Rate	2003	363.746	479.742	252.052
431	Prevalence	Caribbean	Both	Age-standardized	Idiopathic epilepsy	Rate	2004	364.175	489.165	244.67
432	Prevalence	Caribbean	Both	Age-standardized	Idiopathic epilepsy	Rate	2005	364.562	496.982	225.051
433	Prevalence	Caribbean	Both	Age-standardized	Idiopathic epilepsy	Rate	2006	365.023	486.005	243.812
434	Prevalence	Caribbean	Both	Age-standardized	Idiopathic epilepsy	Rate	2007	365.609	484.033	253.167
435	Prevalence	Caribbean	Both	Age-standardized	Idiopathic epilepsy	Rate	2008	366.118	483.706	252.085
436	Prevalence	Caribbean	Both	Age-standardized	Idiopathic epilepsy	Rate	2009	366.324	486.672	238.93
437	Prevalence	Caribbean	Both	Age-standardized	Idiopathic epilepsy	Rate	2010	366.064	512.351	221.094
438	Prevalence	Caribbean	Both	Age-standardized	Idiopathic epilepsy	Rate	2011	364.771	490.656	235.619
439	Prevalence	Caribbean	Both	Age-standardized	Idiopathic epilepsy	Rate	2012	362.472	483.941	233.769
440	Prevalence	Caribbean	Both	Age-standardized	Idiopathic epilepsy	Rate	2013	359.925	480.859	234.506
441	Prevalence	Caribbean	Both	Age-standardized	Idiopathic epilepsy	Rate	2014	357.809	477.853	231.953
442	Prevalence	Caribbean	Both	Age-standardized	Idiopathic epilepsy	Rate	2015	356.831	486.88	219.888
443	Prevalence	Caribbean	Both	Age-standardized	Idiopathic epilepsy	Rate	2016	357.543	471.245	235.17
444	Prevalence	Caribbean	Both	Age-standardized	Idiopathic epilepsy	Rate	2017	359.419	477.684	242.372
445	Prevalence	Caribbean	Both	Age-standardized	Idiopathic epilepsy	Rate	2018	361.755	491.42	235.829
446	Prevalence	Caribbean	Both	Age-standardized	Idiopathic epilepsy	Rate	2019	363.767	506.32	218.249
447	Prevalence	Caribbean	Both	Age-standardized	Idiopathic epilepsy	Rate	2020	366.236	511.644	238.488
448	Prevalence	Caribbean	Both	Age-standardized	Idiopathic epilepsy	Rate	2021	371.134	507.393	236.305
129	Prevalence	Central Asia	Both	Age-standardized	Idiopathic epilepsy	Rate	1990	417.275	564.131	265.165
130	Prevalence	Central Asia	Both	Age-standardized	Idiopathic epilepsy	Rate	1991	424.142	563.836	278.876
131	Prevalence	Central Asia	Both	Age-standardized	Idiopathic epilepsy	Rate	1992	430.307	575.217	290.814
132	Prevalence	Central Asia	Both	Age-standardized	Idiopathic epilepsy	Rate	1993	435.677	585.42	292.826
133	Prevalence	Central Asia	Both	Age-standardized	Idiopathic epilepsy	Rate	1994	440.161	604.594	284.598
134	Prevalence	Central Asia	Both	Age-standardized	Idiopathic epilepsy	Rate	1995	443.669	623.624	273.01
135	Prevalence	Central Asia	Both	Age-standardized	Idiopathic epilepsy	Rate	1996	446.115	601.933	280.389
136	Prevalence	Central Asia	Both	Age-standardized	Idiopathic epilepsy	Rate	1997	447.788	585.408	296.701
137	Prevalence	Central Asia	Both	Age-standardized	Idiopathic epilepsy	Rate	1998	449.002	591.821	303.225
138	Prevalence	Central Asia	Both	Age-standardized	Idiopathic epilepsy	Rate	1999	450.021	605.652	297.894
139	Prevalence	Central Asia	Both	Age-standardized	Idiopathic epilepsy	Rate	2000	451.061	621.528	271.418
140	Prevalence	Central Asia	Both	Age-standardized	Idiopathic epilepsy	Rate	2001	452.691	608.583	299.131
141	Prevalence	Central Asia	Both	Age-standardized	Idiopathic epilepsy	Rate	2002	454.966	601.931	316.993
142	Prevalence	Central Asia	Both	Age-standardized	Idiopathic epilepsy	Rate	2003	457.428	600.681	317.744
143	Prevalence	Central Asia	Both	Age-standardized	Idiopathic epilepsy	Rate	2004	459.643	616.556	309.243
144	Prevalence	Central Asia	Both	Age-standardized	Idiopathic epilepsy	Rate	2005	461.186	634.484	288.693
145	Prevalence	Central Asia	Both	Age-standardized	Idiopathic epilepsy	Rate	2006	461.912	618.347	298.017
146	Prevalence	Central Asia	Both	Age-standardized	Idiopathic epilepsy	Rate	2007	461.908	611.53	313.795
147	Prevalence	Central Asia	Both	Age-standardized	Idiopathic epilepsy	Rate	2008	461.248	613.922	311.333
148	Prevalence	Central Asia	Both	Age-standardized	Idiopathic epilepsy	Rate	2009	459.993	622.739	299.7
149	Prevalence	Central Asia	Both	Age-standardized	Idiopathic epilepsy	Rate	2010	458.196	637.501	285.72
150	Prevalence	Central Asia	Both	Age-standardized	Idiopathic epilepsy	Rate	2011	455.211	616.291	300.317
151	Prevalence	Central Asia	Both	Age-standardized	Idiopathic epilepsy	Rate	2012	450.934	601.752	302.933
152	Prevalence	Central Asia	Both	Age-standardized	Idiopathic epilepsy	Rate	2013	446.321	592.569	298.58
153	Prevalence	Central Asia	Both	Age-standardized	Idiopathic epilepsy	Rate	2014	442.308	590.975	282.375
154	Prevalence	Central Asia	Both	Age-standardized	Idiopathic epilepsy	Rate	2015	439.809	609.978	264.226
155	Prevalence	Central Asia	Both	Age-standardized	Idiopathic epilepsy	Rate	2016	438.864	584.147	283.173
156	Prevalence	Central Asia	Both	Age-standardized	Idiopathic epilepsy	Rate	2017	438.662	586.781	291.905
157	Prevalence	Central Asia	Both	Age-standardized	Idiopathic epilepsy	Rate	2018	438.841	593.426	297.664
158	Prevalence	Central Asia	Both	Age-standardized	Idiopathic epilepsy	Rate	2019	439.018	606.739	282.386
159	Prevalence	Central Asia	Both	Age-standardized	Idiopathic epilepsy	Rate	2020	439.022	595.777	271.445
160	Prevalence	Central Asia	Both	Age-standardized	Idiopathic epilepsy	Rate	2021	449.702	619.739	262.356
225	Prevalence	Central Europe	Both	Age-standardized	Idiopathic epilepsy	Rate	1990	384.117	508.286	263.142
226	Prevalence	Central Europe	Both	Age-standardized	Idiopathic epilepsy	Rate	1991	385.054	503.903	274.26
227	Prevalence	Central Europe	Both	Age-standardized	Idiopathic epilepsy	Rate	1992	385.753	504.349	280.193
228	Prevalence	Central Europe	Both	Age-standardized	Idiopathic epilepsy	Rate	1993	386.234	507.149	273.546
229	Prevalence	Central Europe	Both	Age-standardized	Idiopathic epilepsy	Rate	1994	386.532	511.731	269.197
230	Prevalence	Central Europe	Both	Age-standardized	Idiopathic epilepsy	Rate	1995	386.646	518.392	264.923
231	Prevalence	Central Europe	Both	Age-standardized	Idiopathic epilepsy	Rate	1996	386.074	512.037	276.787
232	Prevalence	Central Europe	Both	Age-standardized	Idiopathic epilepsy	Rate	1997	384.726	510.266	277.748
233	Prevalence	Central Europe	Both	Age-standardized	Idiopathic epilepsy	Rate	1998	383.122	503.726	275.78
234	Prevalence	Central Europe	Both	Age-standardized	Idiopathic epilepsy	Rate	1999	381.824	500.666	276.002
235	Prevalence	Central Europe	Both	Age-standardized	Idiopathic epilepsy	Rate	2000	381.297	510.285	266.633
236	Prevalence	Central Europe	Both	Age-standardized	Idiopathic epilepsy	Rate	2001	381.153	501.425	270.522
237	Prevalence	Central Europe	Both	Age-standardized	Idiopathic epilepsy	Rate	2002	380.901	494.765	271.062
238	Prevalence	Central Europe	Both	Age-standardized	Idiopathic epilepsy	Rate	2003	380.767	493.665	267.426
239	Prevalence	Central Europe	Both	Age-standardized	Idiopathic epilepsy	Rate	2004	380.977	497.016	262.001
240	Prevalence	Central Europe	Both	Age-standardized	Idiopathic epilepsy	Rate	2005	381.743	504.598	255.227
241	Prevalence	Central Europe	Both	Age-standardized	Idiopathic epilepsy	Rate	2006	383.391	504.493	263.01
242	Prevalence	Central Europe	Both	Age-standardized	Idiopathic epilepsy	Rate	2007	385.695	502.552	271.207
243	Prevalence	Central Europe	Both	Age-standardized	Idiopathic epilepsy	Rate	2008	388.056	506.871	276.74
244	Prevalence	Central Europe	Both	Age-standardized	Idiopathic epilepsy	Rate	2009	389.886	513.262	272.637
245	Prevalence	Central Europe	Both	Age-standardized	Idiopathic epilepsy	Rate	2010	390.577	524.945	264.422
246	Prevalence	Central Europe	Both	Age-standardized	Idiopathic epilepsy	Rate	2011	389.622	514.083	270.399
247	Prevalence	Central Europe	Both	Age-standardized	Idiopathic epilepsy	Rate	2012	387.429	509.016	267.121
248	Prevalence	Central Europe	Both	Age-standardized	Idiopathic epilepsy	Rate	2013	384.775	507.819	261.512
249	Prevalence	Central Europe	Both	Age-standardized	Idiopathic epilepsy	Rate	2014	382.415	507.497	258.622
250	Prevalence	Central Europe	Both	Age-standardized	Idiopathic epilepsy	Rate	2015	381.125	506.431	251.559
251	Prevalence	Central Europe	Both	Age-standardized	Idiopathic epilepsy	Rate	2016	380.968	498.555	257.19
252	Prevalence	Central Europe	Both	Age-standardized	Idiopathic epilepsy	Rate	2017	381.272	491.294	262.698
253	Prevalence	Central Europe	Both	Age-standardized	Idiopathic epilepsy	Rate	2018	381.73	495.232	255.728
254	Prevalence	Central Europe	Both	Age-standardized	Idiopathic epilepsy	Rate	2019	382.032	502.885	245.07
255	Prevalence	Central Europe	Both	Age-standardized	Idiopathic epilepsy	Rate	2020	381.942	497.535	244.877
256	Prevalence	Central Europe	Both	Age-standardized	Idiopathic epilepsy	Rate	2021	387.924	516.68	266.443
321	Prevalence	Central Latin America	Both	Age-standardized	Idiopathic epilepsy	Rate	1990	592.228	777.836	416.257
322	Prevalence	Central Latin America	Both	Age-standardized	Idiopathic epilepsy	Rate	1991	592.166	768.31	427.964
323	Prevalence	Central Latin America	Both	Age-standardized	Idiopathic epilepsy	Rate	1992	591.616	757.765	439.8
324	Prevalence	Central Latin America	Both	Age-standardized	Idiopathic epilepsy	Rate	1993	590.716	760.799	433.063
325	Prevalence	Central Latin America	Both	Age-standardized	Idiopathic epilepsy	Rate	1994	589.602	769.417	432.114
326	Prevalence	Central Latin America	Both	Age-standardized	Idiopathic epilepsy	Rate	1995	588.404	781.916	418.638
327	Prevalence	Central Latin America	Both	Age-standardized	Idiopathic epilepsy	Rate	1996	586.057	765.603	426.552
328	Prevalence	Central Latin America	Both	Age-standardized	Idiopathic epilepsy	Rate	1997	581.972	749.865	427.508
329	Prevalence	Central Latin America	Both	Age-standardized	Idiopathic epilepsy	Rate	1998	576.996	733.547	426.615
330	Prevalence	Central Latin America	Both	Age-standardized	Idiopathic epilepsy	Rate	1999	571.962	730.752	416.003
331	Prevalence	Central Latin America	Both	Age-standardized	Idiopathic epilepsy	Rate	2000	567.694	734.362	389.959
332	Prevalence	Central Latin America	Both	Age-standardized	Idiopathic epilepsy	Rate	2001	563.589	722.943	408.886
333	Prevalence	Central Latin America	Both	Age-standardized	Idiopathic epilepsy	Rate	2002	558.823	715.027	414.428
334	Prevalence	Central Latin America	Both	Age-standardized	Idiopathic epilepsy	Rate	2003	553.902	706.626	401.776
335	Prevalence	Central Latin America	Both	Age-standardized	Idiopathic epilepsy	Rate	2004	549.344	701.575	392.286
336	Prevalence	Central Latin America	Both	Age-standardized	Idiopathic epilepsy	Rate	2005	545.669	712.312	385.73
337	Prevalence	Central Latin America	Both	Age-standardized	Idiopathic epilepsy	Rate	2006	542.039	693.873	391.763
338	Prevalence	Central Latin America	Both	Age-standardized	Idiopathic epilepsy	Rate	2007	537.806	692.503	391.012
339	Prevalence	Central Latin America	Both	Age-standardized	Idiopathic epilepsy	Rate	2008	533.752	693.991	384.495
340	Prevalence	Central Latin America	Both	Age-standardized	Idiopathic epilepsy	Rate	2009	530.657	696.744	380.372
341	Prevalence	Central Latin America	Both	Age-standardized	Idiopathic epilepsy	Rate	2010	529.311	702.313	368.211
342	Prevalence	Central Latin America	Both	Age-standardized	Idiopathic epilepsy	Rate	2011	529.279	696.891	385.271
343	Prevalence	Central Latin America	Both	Age-standardized	Idiopathic epilepsy	Rate	2012	529.527	688.093	390.052
344	Prevalence	Central Latin America	Both	Age-standardized	Idiopathic epilepsy	Rate	2013	529.968	683.958	389.419
345	Prevalence	Central Latin America	Both	Age-standardized	Idiopathic epilepsy	Rate	2014	530.52	680.013	379.815
346	Prevalence	Central Latin America	Both	Age-standardized	Idiopathic epilepsy	Rate	2015	531.113	685.178	365.671
347	Prevalence	Central Latin America	Both	Age-standardized	Idiopathic epilepsy	Rate	2016	531.693	681.455	383.319
348	Prevalence	Central Latin America	Both	Age-standardized	Idiopathic epilepsy	Rate	2017	532.175	685.942	389.862
349	Prevalence	Central Latin America	Both	Age-standardized	Idiopathic epilepsy	Rate	2018	532.444	686.726	388.264
350	Prevalence	Central Latin America	Both	Age-standardized	Idiopathic epilepsy	Rate	2019	532.484	694.651	381.488
351	Prevalence	Central Latin America	Both	Age-standardized	Idiopathic epilepsy	Rate	2020	531.378	678.456	383.682
352	Prevalence	Central Latin America	Both	Age-standardized	Idiopathic epilepsy	Rate	2021	537.382	714.332	384.221
641	Prevalence	Central Sub-Saharan Africa	Both	Age-standardized	Idiopathic epilepsy	Rate	1990	413.624	700.474	154.585
642	Prevalence	Central Sub-Saharan Africa	Both	Age-standardized	Idiopathic epilepsy	Rate	1991	413.014	682.146	175.717
643	Prevalence	Central Sub-Saharan Africa	Both	Age-standardized	Idiopathic epilepsy	Rate	1992	411.604	661.786	192.092
644	Prevalence	Central Sub-Saharan Africa	Both	Age-standardized	Idiopathic epilepsy	Rate	1993	409.509	645.821	197.99
645	Prevalence	Central Sub-Saharan Africa	Both	Age-standardized	Idiopathic epilepsy	Rate	1994	406.857	660.574	172.563
646	Prevalence	Central Sub-Saharan Africa	Both	Age-standardized	Idiopathic epilepsy	Rate	1995	403.811	684.074	153.356
647	Prevalence	Central Sub-Saharan Africa	Both	Age-standardized	Idiopathic epilepsy	Rate	1996	398.792	664.033	189.683
648	Prevalence	Central Sub-Saharan Africa	Both	Age-standardized	Idiopathic epilepsy	Rate	1997	391.302	639.015	200.809
649	Prevalence	Central Sub-Saharan Africa	Both	Age-standardized	Idiopathic epilepsy	Rate	1998	383.153	628.037	190.175
650	Prevalence	Central Sub-Saharan Africa	Both	Age-standardized	Idiopathic epilepsy	Rate	1999	376.181	634.355	168.521
651	Prevalence	Central Sub-Saharan Africa	Both	Age-standardized	Idiopathic epilepsy	Rate	2000	372.217	644.511	141.588
652	Prevalence	Central Sub-Saharan Africa	Both	Age-standardized	Idiopathic epilepsy	Rate	2001	370.382	605.079	164.846
653	Prevalence	Central Sub-Saharan Africa	Both	Age-standardized	Idiopathic epilepsy	Rate	2002	368.797	578.322	180.97
654	Prevalence	Central Sub-Saharan Africa	Both	Age-standardized	Idiopathic epilepsy	Rate	2003	367.71	590.152	184.077
655	Prevalence	Central Sub-Saharan Africa	Both	Age-standardized	Idiopathic epilepsy	Rate	2004	367.338	582.053	152.168
656	Prevalence	Central Sub-Saharan Africa	Both	Age-standardized	Idiopathic epilepsy	Rate	2005	367.972	617.54	136.692
657	Prevalence	Central Sub-Saharan Africa	Both	Age-standardized	Idiopathic epilepsy	Rate	2006	371.517	603.563	166.572
658	Prevalence	Central Sub-Saharan Africa	Both	Age-standardized	Idiopathic epilepsy	Rate	2007	378.429	591.705	188.961
659	Prevalence	Central Sub-Saharan Africa	Both	Age-standardized	Idiopathic epilepsy	Rate	2008	386.77	615.751	191.579
660	Prevalence	Central Sub-Saharan Africa	Both	Age-standardized	Idiopathic epilepsy	Rate	2009	394.576	629.73	192.361
661	Prevalence	Central Sub-Saharan Africa	Both	Age-standardized	Idiopathic epilepsy	Rate	2010	399.967	682.286	169.806
662	Prevalence	Central Sub-Saharan Africa	Both	Age-standardized	Idiopathic epilepsy	Rate	2011	402.895	655.126	209.625
663	Prevalence	Central Sub-Saharan Africa	Both	Age-standardized	Idiopathic epilepsy	Rate	2012	404.814	632.281	223.819
664	Prevalence	Central Sub-Saharan Africa	Both	Age-standardized	Idiopathic epilepsy	Rate	2013	406.018	627.398	224.533
665	Prevalence	Central Sub-Saharan Africa	Both	Age-standardized	Idiopathic epilepsy	Rate	2014	406.793	642.35	203.507
666	Prevalence	Central Sub-Saharan Africa	Both	Age-standardized	Idiopathic epilepsy	Rate	2015	407.45	653.027	171.237
667	Prevalence	Central Sub-Saharan Africa	Both	Age-standardized	Idiopathic epilepsy	Rate	2016	407.66	635.113	211.083
668	Prevalence	Central Sub-Saharan Africa	Both	Age-standardized	Idiopathic epilepsy	Rate	2017	407.032	613.166	235.983
669	Prevalence	Central Sub-Saharan Africa	Both	Age-standardized	Idiopathic epilepsy	Rate	2018	405.674	619.684	225.183
670	Prevalence	Central Sub-Saharan Africa	Both	Age-standardized	Idiopathic epilepsy	Rate	2019	403.683	640.648	186.561
671	Prevalence	Central Sub-Saharan Africa	Both	Age-standardized	Idiopathic epilepsy	Rate	2020	390.289	607.88	187.53
672	Prevalence	Central Sub-Saharan Africa	Both	Age-standardized	Idiopathic epilepsy	Rate	2021	394.288	625.765	177.842
1	Prevalence	East Asia	Both	Age-standardized	Idiopathic epilepsy	Rate	1990	192.399	256.004	135.436
2	Prevalence	East Asia	Both	Age-standardized	Idiopathic epilepsy	Rate	1991	202.603	263.902	147.8
3	Prevalence	East Asia	Both	Age-standardized	Idiopathic epilepsy	Rate	1992	211.857	271.951	158.636
4	Prevalence	East Asia	Both	Age-standardized	Idiopathic epilepsy	Rate	1993	219.697	280.684	164.002
5	Prevalence	East Asia	Both	Age-standardized	Idiopathic epilepsy	Rate	1994	225.673	289.464	167.84
6	Prevalence	East Asia	Both	Age-standardized	Idiopathic epilepsy	Rate	1995	229.301	296.896	168.881
7	Prevalence	East Asia	Both	Age-standardized	Idiopathic epilepsy	Rate	1996	231.022	297.324	173.275
8	Prevalence	East Asia	Both	Age-standardized	Idiopathic epilepsy	Rate	1997	231.864	295.612	175.658
9	Prevalence	East Asia	Both	Age-standardized	Idiopathic epilepsy	Rate	1998	232.218	293.783	175.277
10	Prevalence	East Asia	Both	Age-standardized	Idiopathic epilepsy	Rate	1999	232.509	295.605	171.055
11	Prevalence	East Asia	Both	Age-standardized	Idiopathic epilepsy	Rate	2000	233.154	298.732	167.525
12	Prevalence	East Asia	Both	Age-standardized	Idiopathic epilepsy	Rate	2001	234.168	298.774	171.746
13	Prevalence	East Asia	Both	Age-standardized	Idiopathic epilepsy	Rate	2002	235.135	302.141	175.369
14	Prevalence	East Asia	Both	Age-standardized	Idiopathic epilepsy	Rate	2003	235.831	301.783	174.008
15	Prevalence	East Asia	Both	Age-standardized	Idiopathic epilepsy	Rate	2004	236.055	303.155	170.24
16	Prevalence	East Asia	Both	Age-standardized	Idiopathic epilepsy	Rate	2005	235.591	307.563	166.137
17	Prevalence	East Asia	Both	Age-standardized	Idiopathic epilepsy	Rate	2006	233.131	301.364	168.373
18	Prevalence	East Asia	Both	Age-standardized	Idiopathic epilepsy	Rate	2007	228.392	292.448	168.978
19	Prevalence	East Asia	Both	Age-standardized	Idiopathic epilepsy	Rate	2008	222.696	281.006	164.199
20	Prevalence	East Asia	Both	Age-standardized	Idiopathic epilepsy	Rate	2009	217.391	273.713	157.426
21	Prevalence	East Asia	Both	Age-standardized	Idiopathic epilepsy	Rate	2010	213.803	270.91	151.469
22	Prevalence	East Asia	Both	Age-standardized	Idiopathic epilepsy	Rate	2011	211.64	267.147	151.841
23	Prevalence	East Asia	Both	Age-standardized	Idiopathic epilepsy	Rate	2012	209.655	265.096	151.57
24	Prevalence	East Asia	Both	Age-standardized	Idiopathic epilepsy	Rate	2013	207.757	262.109	152.241
25	Prevalence	East Asia	Both	Age-standardized	Idiopathic epilepsy	Rate	2014	205.869	262.088	150.165
26	Prevalence	East Asia	Both	Age-standardized	Idiopathic epilepsy	Rate	2015	203.897	262.196	146.856
27	Prevalence	East Asia	Both	Age-standardized	Idiopathic epilepsy	Rate	2016	200.77	256.566	146.027
28	Prevalence	East Asia	Both	Age-standardized	Idiopathic epilepsy	Rate	2017	196.567	255.601	142.805
29	Prevalence	East Asia	Both	Age-standardized	Idiopathic epilepsy	Rate	2018	192.915	251.385	139.19
30	Prevalence	East Asia	Both	Age-standardized	Idiopathic epilepsy	Rate	2019	191.455	247.565	137.186
31	Prevalence	East Asia	Both	Age-standardized	Idiopathic epilepsy	Rate	2020	211.956	274.105	149.138
32	Prevalence	East Asia	Both	Age-standardized	Idiopathic epilepsy	Rate	2021	216.082	279.229	149.914
193	Prevalence	Eastern Europe	Both	Age-standardized	Idiopathic epilepsy	Rate	1990	268.396	351.541	188.061
194	Prevalence	Eastern Europe	Both	Age-standardized	Idiopathic epilepsy	Rate	1991	269.243	351.602	195.974
195	Prevalence	Eastern Europe	Both	Age-standardized	Idiopathic epilepsy	Rate	1992	269.686	351.024	194.112
196	Prevalence	Eastern Europe	Both	Age-standardized	Idiopathic epilepsy	Rate	1993	269.764	351.507	190.71
197	Prevalence	Eastern Europe	Both	Age-standardized	Idiopathic epilepsy	Rate	1994	269.623	354.87	188.039
198	Prevalence	Eastern Europe	Both	Age-standardized	Idiopathic epilepsy	Rate	1995	269.386	359.253	182.985
199	Prevalence	Eastern Europe	Both	Age-standardized	Idiopathic epilepsy	Rate	1996	268.516	356.863	188.256
200	Prevalence	Eastern Europe	Both	Age-standardized	Idiopathic epilepsy	Rate	1997	266.732	353.651	190.497
201	Prevalence	Eastern Europe	Both	Age-standardized	Idiopathic epilepsy	Rate	1998	264.48	351.071	191.132
202	Prevalence	Eastern Europe	Both	Age-standardized	Idiopathic epilepsy	Rate	1999	262.28	348.291	186.566
203	Prevalence	Eastern Europe	Both	Age-standardized	Idiopathic epilepsy	Rate	2000	260.642	346.531	181.829
204	Prevalence	Eastern Europe	Both	Age-standardized	Idiopathic epilepsy	Rate	2001	258.539	343.605	185.859
205	Prevalence	Eastern Europe	Both	Age-standardized	Idiopathic epilepsy	Rate	2002	255.176	332.973	182.892
206	Prevalence	Eastern Europe	Both	Age-standardized	Idiopathic epilepsy	Rate	2003	251.353	326.688	177.375
207	Prevalence	Eastern Europe	Both	Age-standardized	Idiopathic epilepsy	Rate	2004	247.916	324.704	174.228
208	Prevalence	Eastern Europe	Both	Age-standardized	Idiopathic epilepsy	Rate	2005	245.669	328.3	165.326
209	Prevalence	Eastern Europe	Both	Age-standardized	Idiopathic epilepsy	Rate	2006	244.604	325.77	167.561
210	Prevalence	Eastern Europe	Both	Age-standardized	Idiopathic epilepsy	Rate	2007	244.001	320.321	171.329
211	Prevalence	Eastern Europe	Both	Age-standardized	Idiopathic epilepsy	Rate	2008	243.538	319.9	171.754
212	Prevalence	Eastern Europe	Both	Age-standardized	Idiopathic epilepsy	Rate	2009	242.945	321.552	167.958
213	Prevalence	Eastern Europe	Both	Age-standardized	Idiopathic epilepsy	Rate	2010	241.921	321.895	162.754
214	Prevalence	Eastern Europe	Both	Age-standardized	Idiopathic epilepsy	Rate	2011	239.973	316.747	164.154
215	Prevalence	Eastern Europe	Both	Age-standardized	Idiopathic epilepsy	Rate	2012	237.172	312.518	165.507
216	Prevalence	Eastern Europe	Both	Age-standardized	Idiopathic epilepsy	Rate	2013	234.01	308.397	160.039
217	Prevalence	Eastern Europe	Both	Age-standardized	Idiopathic epilepsy	Rate	2014	231.009	306.701	155.542
218	Prevalence	Eastern Europe	Both	Age-standardized	Idiopathic epilepsy	Rate	2015	228.679	304.043	151.021
219	Prevalence	Eastern Europe	Both	Age-standardized	Idiopathic epilepsy	Rate	2016	226.526	299.893	153.089
220	Prevalence	Eastern Europe	Both	Age-standardized	Idiopathic epilepsy	Rate	2017	224.095	294.144	152.569
221	Prevalence	Eastern Europe	Both	Age-standardized	Idiopathic epilepsy	Rate	2018	221.899	288.977	150.589
222	Prevalence	Eastern Europe	Both	Age-standardized	Idiopathic epilepsy	Rate	2019	220.485	291.04	148.377
223	Prevalence	Eastern Europe	Both	Age-standardized	Idiopathic epilepsy	Rate	2020	220.679	296.021	148.844
224	Prevalence	Eastern Europe	Both	Age-standardized	Idiopathic epilepsy	Rate	2021	226.46	303.925	152.245
545	Prevalence	Eastern Sub-Saharan Africa	Both	Age-standardized	Idiopathic epilepsy	Rate	1990	345.827	516.906	197.477
546	Prevalence	Eastern Sub-Saharan Africa	Both	Age-standardized	Idiopathic epilepsy	Rate	1991	349.758	514.811	202.904
547	Prevalence	Eastern Sub-Saharan Africa	Both	Age-standardized	Idiopathic epilepsy	Rate	1992	353.136	514.776	207.019
548	Prevalence	Eastern Sub-Saharan Africa	Both	Age-standardized	Idiopathic epilepsy	Rate	1993	355.845	511.903	211.482
549	Prevalence	Eastern Sub-Saharan Africa	Both	Age-standardized	Idiopathic epilepsy	Rate	1994	357.387	513.764	206.171
550	Prevalence	Eastern Sub-Saharan Africa	Both	Age-standardized	Idiopathic epilepsy	Rate	1995	358.008	527.209	203.013
551	Prevalence	Eastern Sub-Saharan Africa	Both	Age-standardized	Idiopathic epilepsy	Rate	1996	358.327	521.253	208.931
552	Prevalence	Eastern Sub-Saharan Africa	Both	Age-standardized	Idiopathic epilepsy	Rate	1997	358.458	511.635	208.071
553	Prevalence	Eastern Sub-Saharan Africa	Both	Age-standardized	Idiopathic epilepsy	Rate	1998	358.313	513.156	205.686
554	Prevalence	Eastern Sub-Saharan Africa	Both	Age-standardized	Idiopathic epilepsy	Rate	1999	357.892	514.161	200.236
555	Prevalence	Eastern Sub-Saharan Africa	Both	Age-standardized	Idiopathic epilepsy	Rate	2000	357.272	523.195	201.096
556	Prevalence	Eastern Sub-Saharan Africa	Both	Age-standardized	Idiopathic epilepsy	Rate	2001	356.189	513.27	208.266
557	Prevalence	Eastern Sub-Saharan Africa	Both	Age-standardized	Idiopathic epilepsy	Rate	2002	354.582	501.977	211.695
558	Prevalence	Eastern Sub-Saharan Africa	Both	Age-standardized	Idiopathic epilepsy	Rate	2003	352.778	501.855	219.745
559	Prevalence	Eastern Sub-Saharan Africa	Both	Age-standardized	Idiopathic epilepsy	Rate	2004	351.106	500.639	219.555
560	Prevalence	Eastern Sub-Saharan Africa	Both	Age-standardized	Idiopathic epilepsy	Rate	2005	349.885	497.784	211.736
561	Prevalence	Eastern Sub-Saharan Africa	Both	Age-standardized	Idiopathic epilepsy	Rate	2006	348.614	481.439	226.715
562	Prevalence	Eastern Sub-Saharan Africa	Both	Age-standardized	Idiopathic epilepsy	Rate	2007	346.88	472.646	223.294
563	Prevalence	Eastern Sub-Saharan Africa	Both	Age-standardized	Idiopathic epilepsy	Rate	2008	345.074	472.516	226.792
564	Prevalence	Eastern Sub-Saharan Africa	Both	Age-standardized	Idiopathic epilepsy	Rate	2009	343.62	470.155	224.318
565	Prevalence	Eastern Sub-Saharan Africa	Both	Age-standardized	Idiopathic epilepsy	Rate	2010	342.933	471.087	220.839
566	Prevalence	Eastern Sub-Saharan Africa	Both	Age-standardized	Idiopathic epilepsy	Rate	2011	343.207	461.461	228.185
567	Prevalence	Eastern Sub-Saharan Africa	Both	Age-standardized	Idiopathic epilepsy	Rate	2012	344.096	457.766	235.777
568	Prevalence	Eastern Sub-Saharan Africa	Both	Age-standardized	Idiopathic epilepsy	Rate	2013	345.154	456.654	239.369
569	Prevalence	Eastern Sub-Saharan Africa	Both	Age-standardized	Idiopathic epilepsy	Rate	2014	346.023	466.391	238.634
570	Prevalence	Eastern Sub-Saharan Africa	Both	Age-standardized	Idiopathic epilepsy	Rate	2015	346.382	472.349	230.724
571	Prevalence	Eastern Sub-Saharan Africa	Both	Age-standardized	Idiopathic epilepsy	Rate	2016	345.291	453.636	242.026
572	Prevalence	Eastern Sub-Saharan Africa	Both	Age-standardized	Idiopathic epilepsy	Rate	2017	343.115	445.292	233.381
573	Prevalence	Eastern Sub-Saharan Africa	Both	Age-standardized	Idiopathic epilepsy	Rate	2018	341.449	443.927	233.986
574	Prevalence	Eastern Sub-Saharan Africa	Both	Age-standardized	Idiopathic epilepsy	Rate	2019	341.879	457.989	233.323
575	Prevalence	Eastern Sub-Saharan Africa	Both	Age-standardized	Idiopathic epilepsy	Rate	2020	351.753	464.364	237.762
576	Prevalence	Eastern Sub-Saharan Africa	Both	Age-standardized	Idiopathic epilepsy	Rate	2021	355.153	477.799	242.046
97	Prevalence	Global	Both	Age-standardized	Idiopathic epilepsy	Rate	1990	287.459	362.959	215.695
98	Prevalence	Global	Both	Age-standardized	Idiopathic epilepsy	Rate	1991	291.58	367.111	220.337
99	Prevalence	Global	Both	Age-standardized	Idiopathic epilepsy	Rate	1992	295.309	371.031	223.504
100	Prevalence	Global	Both	Age-standardized	Idiopathic epilepsy	Rate	1993	298.451	373.623	227.143
101	Prevalence	Global	Both	Age-standardized	Idiopathic epilepsy	Rate	1994	300.817	376.703	229.787
102	Prevalence	Global	Both	Age-standardized	Idiopathic epilepsy	Rate	1995	302.29	379.72	231.201
103	Prevalence	Global	Both	Age-standardized	Idiopathic epilepsy	Rate	1996	303.385	379.55	232.815
104	Prevalence	Global	Both	Age-standardized	Idiopathic epilepsy	Rate	1997	304.574	380.086	233.182
105	Prevalence	Global	Both	Age-standardized	Idiopathic epilepsy	Rate	1998	305.685	382.259	232.528
106	Prevalence	Global	Both	Age-standardized	Idiopathic epilepsy	Rate	1999	306.577	383.75	232.527
107	Prevalence	Global	Both	Age-standardized	Idiopathic epilepsy	Rate	2000	307.129	385.461	230.997
108	Prevalence	Global	Both	Age-standardized	Idiopathic epilepsy	Rate	2001	307.406	385.539	232.833
109	Prevalence	Global	Both	Age-standardized	Idiopathic epilepsy	Rate	2002	307.594	383.997	234.435
110	Prevalence	Global	Both	Age-standardized	Idiopathic epilepsy	Rate	2003	307.732	385.891	235.761
111	Prevalence	Global	Both	Age-standardized	Idiopathic epilepsy	Rate	2004	307.863	387.069	236.329
112	Prevalence	Global	Both	Age-standardized	Idiopathic epilepsy	Rate	2005	308.055	387.74	236.12
113	Prevalence	Global	Both	Age-standardized	Idiopathic epilepsy	Rate	2006	308.19	386.454	235.423
114	Prevalence	Global	Both	Age-standardized	Idiopathic epilepsy	Rate	2007	308.193	387.632	235.666
115	Prevalence	Global	Both	Age-standardized	Idiopathic epilepsy	Rate	2008	308.126	387.054	237.956
116	Prevalence	Global	Both	Age-standardized	Idiopathic epilepsy	Rate	2009	308.004	385.551	236.591
117	Prevalence	Global	Both	Age-standardized	Idiopathic epilepsy	Rate	2010	307.861	384.719	234.615
118	Prevalence	Global	Both	Age-standardized	Idiopathic epilepsy	Rate	2011	307.358	382.598	236.011
119	Prevalence	Global	Both	Age-standardized	Idiopathic epilepsy	Rate	2012	306.362	380.323	235.334
120	Prevalence	Global	Both	Age-standardized	Idiopathic epilepsy	Rate	2013	305.168	379.928	234.426
121	Prevalence	Global	Both	Age-standardized	Idiopathic epilepsy	Rate	2014	304.068	378.243	233.356
122	Prevalence	Global	Both	Age-standardized	Idiopathic epilepsy	Rate	2015	303.365	376.986	231.662
123	Prevalence	Global	Both	Age-standardized	Idiopathic epilepsy	Rate	2016	302.594	374.474	232.955
124	Prevalence	Global	Both	Age-standardized	Idiopathic epilepsy	Rate	2017	301.465	373.227	235.368
125	Prevalence	Global	Both	Age-standardized	Idiopathic epilepsy	Rate	2018	300.445	373.069	233.518
126	Prevalence	Global	Both	Age-standardized	Idiopathic epilepsy	Rate	2019	299.984	373.148	231.036
127	Prevalence	Global	Both	Age-standardized	Idiopathic epilepsy	Rate	2020	302.499	376.694	229.663
128	Prevalence	Global	Both	Age-standardized	Idiopathic epilepsy	Rate	2021	307.377	389.021	234.709
65	Prevalence	High-income Asia Pacific	Both	Age-standardized	Idiopathic epilepsy	Rate	1990	262.533	354.9	166.5
66	Prevalence	High-income Asia Pacific	Both	Age-standardized	Idiopathic epilepsy	Rate	1991	265.14	352.025	170.498
67	Prevalence	High-income Asia Pacific	Both	Age-standardized	Idiopathic epilepsy	Rate	1992	267.86	351.999	176.631
68	Prevalence	High-income Asia Pacific	Both	Age-standardized	Idiopathic epilepsy	Rate	1993	270.649	358.397	177.909
69	Prevalence	High-income Asia Pacific	Both	Age-standardized	Idiopathic epilepsy	Rate	1994	273.421	368.138	176.538
70	Prevalence	High-income Asia Pacific	Both	Age-standardized	Idiopathic epilepsy	Rate	1995	276.113	374.032	170.636
71	Prevalence	High-income Asia Pacific	Both	Age-standardized	Idiopathic epilepsy	Rate	1996	279.612	371.778	183.068
72	Prevalence	High-income Asia Pacific	Both	Age-standardized	Idiopathic epilepsy	Rate	1997	284.131	380.556	187.013
73	Prevalence	High-income Asia Pacific	Both	Age-standardized	Idiopathic epilepsy	Rate	1998	288.665	385.125	190.262
74	Prevalence	High-income Asia Pacific	Both	Age-standardized	Idiopathic epilepsy	Rate	1999	292.23	395.45	187.171
75	Prevalence	High-income Asia Pacific	Both	Age-standardized	Idiopathic epilepsy	Rate	2000	293.787	407.668	181.326
76	Prevalence	High-income Asia Pacific	Both	Age-standardized	Idiopathic epilepsy	Rate	2001	293.255	400.144	190.51
77	Prevalence	High-income Asia Pacific	Both	Age-standardized	Idiopathic epilepsy	Rate	2002	291.622	392.68	189.66
78	Prevalence	High-income Asia Pacific	Both	Age-standardized	Idiopathic epilepsy	Rate	2003	289.525	385.191	187.913
79	Prevalence	High-income Asia Pacific	Both	Age-standardized	Idiopathic epilepsy	Rate	2004	287.541	384.9	186.925
80	Prevalence	High-income Asia Pacific	Both	Age-standardized	Idiopathic epilepsy	Rate	2005	286.277	388.466	180.875
81	Prevalence	High-income Asia Pacific	Both	Age-standardized	Idiopathic epilepsy	Rate	2006	286.298	384.432	185.882
82	Prevalence	High-income Asia Pacific	Both	Age-standardized	Idiopathic epilepsy	Rate	2007	287.283	386.333	186.408
83	Prevalence	High-income Asia Pacific	Both	Age-standardized	Idiopathic epilepsy	Rate	2008	288.575	387.711	188.198
84	Prevalence	High-income Asia Pacific	Both	Age-standardized	Idiopathic epilepsy	Rate	2009	289.539	390.66	180.973
85	Prevalence	High-income Asia Pacific	Both	Age-standardized	Idiopathic epilepsy	Rate	2010	289.541	395.681	174.269
86	Prevalence	High-income Asia Pacific	Both	Age-standardized	Idiopathic epilepsy	Rate	2011	288.185	390.364	181.306
87	Prevalence	High-income Asia Pacific	Both	Age-standardized	Idiopathic epilepsy	Rate	2012	285.856	385.01	184.583
88	Prevalence	High-income Asia Pacific	Both	Age-standardized	Idiopathic epilepsy	Rate	2013	283.151	379.932	182.445
89	Prevalence	High-income Asia Pacific	Both	Age-standardized	Idiopathic epilepsy	Rate	2014	280.668	378.751	178.755
90	Prevalence	High-income Asia Pacific	Both	Age-standardized	Idiopathic epilepsy	Rate	2015	279.005	380.995	176.762
91	Prevalence	High-income Asia Pacific	Both	Age-standardized	Idiopathic epilepsy	Rate	2016	277.042	372.387	173.682
92	Prevalence	High-income Asia Pacific	Both	Age-standardized	Idiopathic epilepsy	Rate	2017	274.043	368.367	175.1
93	Prevalence	High-income Asia Pacific	Both	Age-standardized	Idiopathic epilepsy	Rate	2018	271.186	365.608	170.261
94	Prevalence	High-income Asia Pacific	Both	Age-standardized	Idiopathic epilepsy	Rate	2019	269.594	371.009	166.414
95	Prevalence	High-income Asia Pacific	Both	Age-standardized	Idiopathic epilepsy	Rate	2020	269.934	367.826	166.813
96	Prevalence	High-income Asia Pacific	Both	Age-standardized	Idiopathic epilepsy	Rate	2021	276.676	384.374	168.607
257	Prevalence	High-income North America	Both	Age-standardized	Idiopathic epilepsy	Rate	1990	296.98	400.782	199.019
258	Prevalence	High-income North America	Both	Age-standardized	Idiopathic epilepsy	Rate	1991	293.128	390.208	201.264
259	Prevalence	High-income North America	Both	Age-standardized	Idiopathic epilepsy	Rate	1992	290.796	382.954	202.87
260	Prevalence	High-income North America	Both	Age-standardized	Idiopathic epilepsy	Rate	1993	289.721	380.898	200.223
261	Prevalence	High-income North America	Both	Age-standardized	Idiopathic epilepsy	Rate	1994	289.654	386.164	196.419
262	Prevalence	High-income North America	Both	Age-standardized	Idiopathic epilepsy	Rate	1995	290.339	388.601	194.876
263	Prevalence	High-income North America	Both	Age-standardized	Idiopathic epilepsy	Rate	1996	299.304	397.021	205.915
264	Prevalence	High-income North America	Both	Age-standardized	Idiopathic epilepsy	Rate	1997	319.453	421.365	221.535
265	Prevalence	High-income North America	Both	Age-standardized	Idiopathic epilepsy	Rate	1998	343.61	451.749	236.972
266	Prevalence	High-income North America	Both	Age-standardized	Idiopathic epilepsy	Rate	1999	364.58	476.153	249.666
267	Prevalence	High-income North America	Both	Age-standardized	Idiopathic epilepsy	Rate	2000	375.152	495.173	253.608
268	Prevalence	High-income North America	Both	Age-standardized	Idiopathic epilepsy	Rate	2001	377.942	494.252	260.159
269	Prevalence	High-income North America	Both	Age-standardized	Idiopathic epilepsy	Rate	2002	380.296	500.467	265.301
270	Prevalence	High-income North America	Both	Age-standardized	Idiopathic epilepsy	Rate	2003	382.066	507.852	267.882
271	Prevalence	High-income North America	Both	Age-standardized	Idiopathic epilepsy	Rate	2004	383.098	513.011	264.535
272	Prevalence	High-income North America	Both	Age-standardized	Idiopathic epilepsy	Rate	2005	383.249	517.042	260.361
273	Prevalence	High-income North America	Both	Age-standardized	Idiopathic epilepsy	Rate	2006	381.483	514.518	265.457
274	Prevalence	High-income North America	Both	Age-standardized	Idiopathic epilepsy	Rate	2007	377.571	507.813	263.43
275	Prevalence	High-income North America	Both	Age-standardized	Idiopathic epilepsy	Rate	2008	372.549	500.15	255.702
276	Prevalence	High-income North America	Both	Age-standardized	Idiopathic epilepsy	Rate	2009	367.455	497.152	248.111
277	Prevalence	High-income North America	Both	Age-standardized	Idiopathic epilepsy	Rate	2010	363.337	497.287	239.041
278	Prevalence	High-income North America	Both	Age-standardized	Idiopathic epilepsy	Rate	2011	358.371	486.365	243.795
279	Prevalence	High-income North America	Both	Age-standardized	Idiopathic epilepsy	Rate	2012	351.164	471.145	239.111
280	Prevalence	High-income North America	Both	Age-standardized	Idiopathic epilepsy	Rate	2013	343.407	461.703	231.322
281	Prevalence	High-income North America	Both	Age-standardized	Idiopathic epilepsy	Rate	2014	336.79	449.819	220.239
282	Prevalence	High-income North America	Both	Age-standardized	Idiopathic epilepsy	Rate	2015	333.01	442.33	214.004
283	Prevalence	High-income North America	Both	Age-standardized	Idiopathic epilepsy	Rate	2016	331.462	439.711	219.388
284	Prevalence	High-income North America	Both	Age-standardized	Idiopathic epilepsy	Rate	2017	330.376	438.773	221.242
285	Prevalence	High-income North America	Both	Age-standardized	Idiopathic epilepsy	Rate	2018	329.693	436.568	219.256
286	Prevalence	High-income North America	Both	Age-standardized	Idiopathic epilepsy	Rate	2019	329.345	439.656	217.083
287	Prevalence	High-income North America	Both	Age-standardized	Idiopathic epilepsy	Rate	2020	330.468	447.927	215.975
288	Prevalence	High-income North America	Both	Age-standardized	Idiopathic epilepsy	Rate	2021	334.749	460.692	218.915
481	Prevalence	North Africa and Middle East	Both	Age-standardized	Idiopathic epilepsy	Rate	1990	311.906	423.976	205.429
482	Prevalence	North Africa and Middle East	Both	Age-standardized	Idiopathic epilepsy	Rate	1991	310.445	412.136	214.242
483	Prevalence	North Africa and Middle East	Both	Age-standardized	Idiopathic epilepsy	Rate	1992	309.16	400.22	219.315
484	Prevalence	North Africa and Middle East	Both	Age-standardized	Idiopathic epilepsy	Rate	1993	308.074	395.218	218.576
485	Prevalence	North Africa and Middle East	Both	Age-standardized	Idiopathic epilepsy	Rate	1994	307.182	399.531	214.891
486	Prevalence	North Africa and Middle East	Both	Age-standardized	Idiopathic epilepsy	Rate	1995	306.601	407.913	207.461
487	Prevalence	North Africa and Middle East	Both	Age-standardized	Idiopathic epilepsy	Rate	1996	305.978	393.965	222.218
488	Prevalence	North Africa and Middle East	Both	Age-standardized	Idiopathic epilepsy	Rate	1997	305.146	389.691	226.691
489	Prevalence	North Africa and Middle East	Both	Age-standardized	Idiopathic epilepsy	Rate	1998	304.466	389.728	226.649
490	Prevalence	North Africa and Middle East	Both	Age-standardized	Idiopathic epilepsy	Rate	1999	304.264	389.683	220.054
491	Prevalence	North Africa and Middle East	Both	Age-standardized	Idiopathic epilepsy	Rate	2000	304.907	397.341	211.123
492	Prevalence	North Africa and Middle East	Both	Age-standardized	Idiopathic epilepsy	Rate	2001	306.77	397.99	225.228
493	Prevalence	North Africa and Middle East	Both	Age-standardized	Idiopathic epilepsy	Rate	2002	309.589	397.375	232.963
494	Prevalence	North Africa and Middle East	Both	Age-standardized	Idiopathic epilepsy	Rate	2003	312.73	405.533	236.304
495	Prevalence	North Africa and Middle East	Both	Age-standardized	Idiopathic epilepsy	Rate	2004	315.613	418.664	230.265
496	Prevalence	North Africa and Middle East	Both	Age-standardized	Idiopathic epilepsy	Rate	2005	317.635	424.482	221.68
497	Prevalence	North Africa and Middle East	Both	Age-standardized	Idiopathic epilepsy	Rate	2006	319.007	416.052	223.162
498	Prevalence	North Africa and Middle East	Both	Age-standardized	Idiopathic epilepsy	Rate	2007	320.323	410.515	228.21
499	Prevalence	North Africa and Middle East	Both	Age-standardized	Idiopathic epilepsy	Rate	2008	321.56	409.357	229.132
500	Prevalence	North Africa and Middle East	Both	Age-standardized	Idiopathic epilepsy	Rate	2009	322.418	415.909	223.156
501	Prevalence	North Africa and Middle East	Both	Age-standardized	Idiopathic epilepsy	Rate	2010	322.619	425.081	218.512
502	Prevalence	North Africa and Middle East	Both	Age-standardized	Idiopathic epilepsy	Rate	2011	322.126	416.706	227.269
503	Prevalence	North Africa and Middle East	Both	Age-standardized	Idiopathic epilepsy	Rate	2012	320.934	412.016	231.692
504	Prevalence	North Africa and Middle East	Both	Age-standardized	Idiopathic epilepsy	Rate	2013	319.515	413.225	227.4
505	Prevalence	North Africa and Middle East	Both	Age-standardized	Idiopathic epilepsy	Rate	2014	318.242	417.747	224.195
506	Prevalence	North Africa and Middle East	Both	Age-standardized	Idiopathic epilepsy	Rate	2015	317.358	423.743	212.071
507	Prevalence	North Africa and Middle East	Both	Age-standardized	Idiopathic epilepsy	Rate	2016	316.244	413.407	223.209
508	Prevalence	North Africa and Middle East	Both	Age-standardized	Idiopathic epilepsy	Rate	2017	314.436	400.874	222.158
509	Prevalence	North Africa and Middle East	Both	Age-standardized	Idiopathic epilepsy	Rate	2018	312.476	399.663	217.6
510	Prevalence	North Africa and Middle East	Both	Age-standardized	Idiopathic epilepsy	Rate	2019	310.892	404.452	214.06
511	Prevalence	North Africa and Middle East	Both	Age-standardized	Idiopathic epilepsy	Rate	2020	308.246	406.806	218.646
512	Prevalence	North Africa and Middle East	Both	Age-standardized	Idiopathic epilepsy	Rate	2021	316.213	430.736	217.476
33	Prevalence	Oceania	Both	Age-standardized	Idiopathic epilepsy	Rate	1990	256.299	416.267	119.741
34	Prevalence	Oceania	Both	Age-standardized	Idiopathic epilepsy	Rate	1991	257.789	404.979	137.313
35	Prevalence	Oceania	Both	Age-standardized	Idiopathic epilepsy	Rate	1992	258.979	387.346	142.5
36	Prevalence	Oceania	Both	Age-standardized	Idiopathic epilepsy	Rate	1993	259.857	384.811	144.491
37	Prevalence	Oceania	Both	Age-standardized	Idiopathic epilepsy	Rate	1994	260.398	391.915	138.853
38	Prevalence	Oceania	Both	Age-standardized	Idiopathic epilepsy	Rate	1995	260.588	420.393	120.211
39	Prevalence	Oceania	Both	Age-standardized	Idiopathic epilepsy	Rate	1996	260.458	401.116	140.934
40	Prevalence	Oceania	Both	Age-standardized	Idiopathic epilepsy	Rate	1997	260.11	389.111	147.204
41	Prevalence	Oceania	Both	Age-standardized	Idiopathic epilepsy	Rate	1998	259.664	387.352	149.486
42	Prevalence	Oceania	Both	Age-standardized	Idiopathic epilepsy	Rate	1999	259.226	400.832	140.291
43	Prevalence	Oceania	Both	Age-standardized	Idiopathic epilepsy	Rate	2000	258.906	424.342	123.819
44	Prevalence	Oceania	Both	Age-standardized	Idiopathic epilepsy	Rate	2001	258.642	401.05	136.794
45	Prevalence	Oceania	Both	Age-standardized	Idiopathic epilepsy	Rate	2002	258.292	395.627	140.374
46	Prevalence	Oceania	Both	Age-standardized	Idiopathic epilepsy	Rate	2003	257.895	393.913	137.501
47	Prevalence	Oceania	Both	Age-standardized	Idiopathic epilepsy	Rate	2004	257.502	394.685	130.699
48	Prevalence	Oceania	Both	Age-standardized	Idiopathic epilepsy	Rate	2005	257.17	412.933	114.292
49	Prevalence	Oceania	Both	Age-standardized	Idiopathic epilepsy	Rate	2006	256.989	388.899	129.819
50	Prevalence	Oceania	Both	Age-standardized	Idiopathic epilepsy	Rate	2007	256.89	387.825	135.483
51	Prevalence	Oceania	Both	Age-standardized	Idiopathic epilepsy	Rate	2008	256.73	388.048	137.819
52	Prevalence	Oceania	Both	Age-standardized	Idiopathic epilepsy	Rate	2009	256.372	391.578	135.587
53	Prevalence	Oceania	Both	Age-standardized	Idiopathic epilepsy	Rate	2010	255.68	418.591	116.265
54	Prevalence	Oceania	Both	Age-standardized	Idiopathic epilepsy	Rate	2011	254.171	388.814	130.87
55	Prevalence	Oceania	Both	Age-standardized	Idiopathic epilepsy	Rate	2012	251.808	371.998	137.115
56	Prevalence	Oceania	Both	Age-standardized	Idiopathic epilepsy	Rate	2013	249.202	372.714	133.027
57	Prevalence	Oceania	Both	Age-standardized	Idiopathic epilepsy	Rate	2014	246.931	385.923	124.911
58	Prevalence	Oceania	Both	Age-standardized	Idiopathic epilepsy	Rate	2015	245.57	407.131	109.97
59	Prevalence	Oceania	Both	Age-standardized	Idiopathic epilepsy	Rate	2016	245.2	379.178	129.217
60	Prevalence	Oceania	Both	Age-standardized	Idiopathic epilepsy	Rate	2017	245.359	366.477	130.829
61	Prevalence	Oceania	Both	Age-standardized	Idiopathic epilepsy	Rate	2018	245.911	371.775	128.316
62	Prevalence	Oceania	Both	Age-standardized	Idiopathic epilepsy	Rate	2019	246.71	387.366	119.838
63	Prevalence	Oceania	Both	Age-standardized	Idiopathic epilepsy	Rate	2020	249.776	395.873	114.561
64	Prevalence	Oceania	Both	Age-standardized	Idiopathic epilepsy	Rate	2021	248.81	390.48	111.192
513	Prevalence	South Asia	Both	Age-standardized	Idiopathic epilepsy	Rate	1990	247.668	349.79	158.827
514	Prevalence	South Asia	Both	Age-standardized	Idiopathic epilepsy	Rate	1991	252.919	352.596	163.215
515	Prevalence	South Asia	Both	Age-standardized	Idiopathic epilepsy	Rate	1992	257.197	355.59	173.256
516	Prevalence	South Asia	Both	Age-standardized	Idiopathic epilepsy	Rate	1993	260.437	354.921	176.994
517	Prevalence	South Asia	Both	Age-standardized	Idiopathic epilepsy	Rate	1994	262.585	357.813	175.947
518	Prevalence	South Asia	Both	Age-standardized	Idiopathic epilepsy	Rate	1995	263.576	358.805	170.042
519	Prevalence	South Asia	Both	Age-standardized	Idiopathic epilepsy	Rate	1996	262.888	353.421	173.145
520	Prevalence	South Asia	Both	Age-standardized	Idiopathic epilepsy	Rate	1997	260.616	349.79	174.53
521	Prevalence	South Asia	Both	Age-standardized	Idiopathic epilepsy	Rate	1998	257.596	343.423	175.001
522	Prevalence	South Asia	Both	Age-standardized	Idiopathic epilepsy	Rate	1999	254.662	340.949	172.135
523	Prevalence	South Asia	Both	Age-standardized	Idiopathic epilepsy	Rate	2000	252.627	339.829	166.576
524	Prevalence	South Asia	Both	Age-standardized	Idiopathic epilepsy	Rate	2001	251.043	336.898	174.419
525	Prevalence	South Asia	Both	Age-standardized	Idiopathic epilepsy	Rate	2002	249.22	331.843	176.963
526	Prevalence	South Asia	Both	Age-standardized	Idiopathic epilepsy	Rate	2003	247.595	326.391	173.448
527	Prevalence	South Asia	Both	Age-standardized	Idiopathic epilepsy	Rate	2004	246.583	326.717	170.857
528	Prevalence	South Asia	Both	Age-standardized	Idiopathic epilepsy	Rate	2005	246.588	326.692	170.154
529	Prevalence	South Asia	Both	Age-standardized	Idiopathic epilepsy	Rate	2006	247.916	324.693	174.531
530	Prevalence	South Asia	Both	Age-standardized	Idiopathic epilepsy	Rate	2007	250.23	324.278	178.81
531	Prevalence	South Asia	Both	Age-standardized	Idiopathic epilepsy	Rate	2008	252.981	330	181.927
532	Prevalence	South Asia	Both	Age-standardized	Idiopathic epilepsy	Rate	2009	255.625	334.162	183.644
533	Prevalence	South Asia	Both	Age-standardized	Idiopathic epilepsy	Rate	2010	257.613	337.636	183.961
534	Prevalence	South Asia	Both	Age-standardized	Idiopathic epilepsy	Rate	2011	259.05	334.208	187.612
535	Prevalence	South Asia	Both	Age-standardized	Idiopathic epilepsy	Rate	2012	260.371	331.878	193.636
536	Prevalence	South Asia	Both	Age-standardized	Idiopathic epilepsy	Rate	2013	261.525	335.487	197.466
537	Prevalence	South Asia	Both	Age-standardized	Idiopathic epilepsy	Rate	2014	262.469	337.23	196.48
538	Prevalence	South Asia	Both	Age-standardized	Idiopathic epilepsy	Rate	2015	263.185	338.41	195.99
539	Prevalence	South Asia	Both	Age-standardized	Idiopathic epilepsy	Rate	2016	263.603	336.288	196.628
540	Prevalence	South Asia	Both	Age-standardized	Idiopathic epilepsy	Rate	2017	263.626	332.46	194.277
541	Prevalence	South Asia	Both	Age-standardized	Idiopathic epilepsy	Rate	2018	263.205	334.127	192.793
542	Prevalence	South Asia	Both	Age-standardized	Idiopathic epilepsy	Rate	2019	262.293	339.062	191.23
543	Prevalence	South Asia	Both	Age-standardized	Idiopathic epilepsy	Rate	2020	255.363	329.196	184.891
544	Prevalence	South Asia	Both	Age-standardized	Idiopathic epilepsy	Rate	2021	259.689	329.897	190.699
161	Prevalence	Southeast Asia	Both	Age-standardized	Idiopathic epilepsy	Rate	1990	220.417	304.457	156.606
162	Prevalence	Southeast Asia	Both	Age-standardized	Idiopathic epilepsy	Rate	1991	222.097	299.105	159.182
163	Prevalence	Southeast Asia	Both	Age-standardized	Idiopathic epilepsy	Rate	1992	223.798	298.202	159.509
164	Prevalence	Southeast Asia	Both	Age-standardized	Idiopathic epilepsy	Rate	1993	225.472	299.689	158.891
165	Prevalence	Southeast Asia	Both	Age-standardized	Idiopathic epilepsy	Rate	1994	227.06	304.174	157.803
166	Prevalence	Southeast Asia	Both	Age-standardized	Idiopathic epilepsy	Rate	1995	228.498	309.822	154.318
167	Prevalence	Southeast Asia	Both	Age-standardized	Idiopathic epilepsy	Rate	1996	230.019	305.892	157.47
168	Prevalence	Southeast Asia	Both	Age-standardized	Idiopathic epilepsy	Rate	1997	231.775	303.793	161.996
169	Prevalence	Southeast Asia	Both	Age-standardized	Idiopathic epilepsy	Rate	1998	233.616	306.361	165.792
170	Prevalence	Southeast Asia	Both	Age-standardized	Idiopathic epilepsy	Rate	1999	235.372	309.098	165.021
171	Prevalence	Southeast Asia	Both	Age-standardized	Idiopathic epilepsy	Rate	2000	236.876	315.208	166.918
172	Prevalence	Southeast Asia	Both	Age-standardized	Idiopathic epilepsy	Rate	2001	238.285	313.897	171.314
173	Prevalence	Southeast Asia	Both	Age-standardized	Idiopathic epilepsy	Rate	2002	239.807	315.618	173.277
174	Prevalence	Southeast Asia	Both	Age-standardized	Idiopathic epilepsy	Rate	2003	241.406	316.601	175.736
175	Prevalence	Southeast Asia	Both	Age-standardized	Idiopathic epilepsy	Rate	2004	243.037	319.193	174.482
176	Prevalence	Southeast Asia	Both	Age-standardized	Idiopathic epilepsy	Rate	2005	244.678	327.444	171.393
177	Prevalence	Southeast Asia	Both	Age-standardized	Idiopathic epilepsy	Rate	2006	246.763	325.178	175.949
178	Prevalence	Southeast Asia	Both	Age-standardized	Idiopathic epilepsy	Rate	2007	249.406	323.33	182.333
179	Prevalence	Southeast Asia	Both	Age-standardized	Idiopathic epilepsy	Rate	2008	252.218	328.991	181.996
180	Prevalence	Southeast Asia	Both	Age-standardized	Idiopathic epilepsy	Rate	2009	254.747	334.862	182.011
181	Prevalence	Southeast Asia	Both	Age-standardized	Idiopathic epilepsy	Rate	2010	256.326	340.522	177.78
182	Prevalence	Southeast Asia	Both	Age-standardized	Idiopathic epilepsy	Rate	2011	256.773	334.514	185.805
183	Prevalence	Southeast Asia	Both	Age-standardized	Idiopathic epilepsy	Rate	2012	256.643	329.13	188.47
184	Prevalence	Southeast Asia	Both	Age-standardized	Idiopathic epilepsy	Rate	2013	256.262	328.536	189.593
185	Prevalence	Southeast Asia	Both	Age-standardized	Idiopathic epilepsy	Rate	2014	255.871	330.378	183.649
186	Prevalence	Southeast Asia	Both	Age-standardized	Idiopathic epilepsy	Rate	2015	255.79	333.821	178.873
187	Prevalence	Southeast Asia	Both	Age-standardized	Idiopathic epilepsy	Rate	2016	256.015	329.097	184.558
188	Prevalence	Southeast Asia	Both	Age-standardized	Idiopathic epilepsy	Rate	2017	256.271	329.382	189.341
189	Prevalence	Southeast Asia	Both	Age-standardized	Idiopathic epilepsy	Rate	2018	256.463	330.596	189.46
190	Prevalence	Southeast Asia	Both	Age-standardized	Idiopathic epilepsy	Rate	2019	256.484	334.979	185.439
191	Prevalence	Southeast Asia	Both	Age-standardized	Idiopathic epilepsy	Rate	2020	256.227	338.673	175.985
192	Prevalence	Southeast Asia	Both	Age-standardized	Idiopathic epilepsy	Rate	2021	262.999	349.695	186.258
289	Prevalence	Southern Latin America	Both	Age-standardized	Idiopathic epilepsy	Rate	1990	316.698	468.35	154.407
290	Prevalence	Southern Latin America	Both	Age-standardized	Idiopathic epilepsy	Rate	1991	315.206	445.228	172.39
291	Prevalence	Southern Latin America	Both	Age-standardized	Idiopathic epilepsy	Rate	1992	314.147	435.974	185.595
292	Prevalence	Southern Latin America	Both	Age-standardized	Idiopathic epilepsy	Rate	1993	313.464	439.913	190.112
293	Prevalence	Southern Latin America	Both	Age-standardized	Idiopathic epilepsy	Rate	1994	313.093	448.198	175.36
294	Prevalence	Southern Latin America	Both	Age-standardized	Idiopathic epilepsy	Rate	1995	312.979	471.74	148.004
295	Prevalence	Southern Latin America	Both	Age-standardized	Idiopathic epilepsy	Rate	1996	313.527	449.686	176.575
296	Prevalence	Southern Latin America	Both	Age-standardized	Idiopathic epilepsy	Rate	1997	314.891	444.996	184.331
297	Prevalence	Southern Latin America	Both	Age-standardized	Idiopathic epilepsy	Rate	1998	316.644	446.514	183.278
298	Prevalence	Southern Latin America	Both	Age-standardized	Idiopathic epilepsy	Rate	1999	318.359	457.526	163.427
299	Prevalence	Southern Latin America	Both	Age-standardized	Idiopathic epilepsy	Rate	2000	319.619	481.497	145.249
300	Prevalence	Southern Latin America	Both	Age-standardized	Idiopathic epilepsy	Rate	2001	320.373	459.952	165.061
301	Prevalence	Southern Latin America	Both	Age-standardized	Idiopathic epilepsy	Rate	2002	320.932	451.417	187.642
302	Prevalence	Southern Latin America	Both	Age-standardized	Idiopathic epilepsy	Rate	2003	321.422	454.467	194.654
303	Prevalence	Southern Latin America	Both	Age-standardized	Idiopathic epilepsy	Rate	2004	321.972	457.272	186.216
304	Prevalence	Southern Latin America	Both	Age-standardized	Idiopathic epilepsy	Rate	2005	322.73	479.458	161.64
305	Prevalence	Southern Latin America	Both	Age-standardized	Idiopathic epilepsy	Rate	2006	323.818	467.158	175.94
306	Prevalence	Southern Latin America	Both	Age-standardized	Idiopathic epilepsy	Rate	2007	325.139	459.693	184.587
307	Prevalence	Southern Latin America	Both	Age-standardized	Idiopathic epilepsy	Rate	2008	326.522	460.831	188.947
308	Prevalence	Southern Latin America	Both	Age-standardized	Idiopathic epilepsy	Rate	2009	327.799	472.771	174.073
309	Prevalence	Southern Latin America	Both	Age-standardized	Idiopathic epilepsy	Rate	2010	328.805	485.523	159.317
310	Prevalence	Southern Latin America	Both	Age-standardized	Idiopathic epilepsy	Rate	2011	329.378	471.476	188.192
311	Prevalence	Southern Latin America	Both	Age-standardized	Idiopathic epilepsy	Rate	2012	329.614	459.219	196.462
312	Prevalence	Southern Latin America	Both	Age-standardized	Idiopathic epilepsy	Rate	2013	329.733	460.698	193.231
313	Prevalence	Southern Latin America	Both	Age-standardized	Idiopathic epilepsy	Rate	2014	329.961	481.763	173.566
314	Prevalence	Southern Latin America	Both	Age-standardized	Idiopathic epilepsy	Rate	2015	330.528	508.347	149.827
315	Prevalence	Southern Latin America	Both	Age-standardized	Idiopathic epilepsy	Rate	2016	331.435	473.053	189.054
316	Prevalence	Southern Latin America	Both	Age-standardized	Idiopathic epilepsy	Rate	2017	332.473	463.346	205.135
317	Prevalence	Southern Latin America	Both	Age-standardized	Idiopathic epilepsy	Rate	2018	333.605	462.917	188.595
318	Prevalence	Southern Latin America	Both	Age-standardized	Idiopathic epilepsy	Rate	2019	334.724	485.363	165.165
319	Prevalence	Southern Latin America	Both	Age-standardized	Idiopathic epilepsy	Rate	2020	337.445	502.752	163.89
320	Prevalence	Southern Latin America	Both	Age-standardized	Idiopathic epilepsy	Rate	2021	339.74	515.584	161.045
577	Prevalence	Southern Sub-Saharan Africa	Both	Age-standardized	Idiopathic epilepsy	Rate	1990	414.114	553.026	273.553
578	Prevalence	Southern Sub-Saharan Africa	Both	Age-standardized	Idiopathic epilepsy	Rate	1991	414.865	540.567	289.987
579	Prevalence	Southern Sub-Saharan Africa	Both	Age-standardized	Idiopathic epilepsy	Rate	1992	416.782	536.776	299.339
580	Prevalence	Southern Sub-Saharan Africa	Both	Age-standardized	Idiopathic epilepsy	Rate	1993	419.683	554.732	301.452
581	Prevalence	Southern Sub-Saharan Africa	Both	Age-standardized	Idiopathic epilepsy	Rate	1994	423.39	557.483	301.209
582	Prevalence	Southern Sub-Saharan Africa	Both	Age-standardized	Idiopathic epilepsy	Rate	1995	427.701	575.272	291.204
583	Prevalence	Southern Sub-Saharan Africa	Both	Age-standardized	Idiopathic epilepsy	Rate	1996	435.672	571.467	307.844
584	Prevalence	Southern Sub-Saharan Africa	Both	Age-standardized	Idiopathic epilepsy	Rate	1997	448.073	580.012	327.02
585	Prevalence	Southern Sub-Saharan Africa	Both	Age-standardized	Idiopathic epilepsy	Rate	1998	461.313	582.737	334.613
586	Prevalence	Southern Sub-Saharan Africa	Both	Age-standardized	Idiopathic epilepsy	Rate	1999	471.869	606.848	337.914
587	Prevalence	Southern Sub-Saharan Africa	Both	Age-standardized	Idiopathic epilepsy	Rate	2000	476.235	626.788	329.765
588	Prevalence	Southern Sub-Saharan Africa	Both	Age-standardized	Idiopathic epilepsy	Rate	2001	472.019	609.94	328.614
589	Prevalence	Southern Sub-Saharan Africa	Both	Age-standardized	Idiopathic epilepsy	Rate	2002	461.484	590.471	324.445
590	Prevalence	Southern Sub-Saharan Africa	Both	Age-standardized	Idiopathic epilepsy	Rate	2003	448.107	579.499	309.231
591	Prevalence	Southern Sub-Saharan Africa	Both	Age-standardized	Idiopathic epilepsy	Rate	2004	435.396	575.025	290.637
592	Prevalence	Southern Sub-Saharan Africa	Both	Age-standardized	Idiopathic epilepsy	Rate	2005	426.889	580.27	277.166
593	Prevalence	Southern Sub-Saharan Africa	Both	Age-standardized	Idiopathic epilepsy	Rate	2006	421.533	557.659	287.349
594	Prevalence	Southern Sub-Saharan Africa	Both	Age-standardized	Idiopathic epilepsy	Rate	2007	416.269	537.239	287.534
595	Prevalence	Southern Sub-Saharan Africa	Both	Age-standardized	Idiopathic epilepsy	Rate	2008	411.581	527.632	283.163
596	Prevalence	Southern Sub-Saharan Africa	Both	Age-standardized	Idiopathic epilepsy	Rate	2009	407.953	531.113	278.237
597	Prevalence	Southern Sub-Saharan Africa	Both	Age-standardized	Idiopathic epilepsy	Rate	2010	405.894	535.276	265.751
598	Prevalence	Southern Sub-Saharan Africa	Both	Age-standardized	Idiopathic epilepsy	Rate	2011	405.322	520.397	277.115
599	Prevalence	Southern Sub-Saharan Africa	Both	Age-standardized	Idiopathic epilepsy	Rate	2012	405.549	518.426	280.797
600	Prevalence	Southern Sub-Saharan Africa	Both	Age-standardized	Idiopathic epilepsy	Rate	2013	406.155	521.915	282.504
601	Prevalence	Southern Sub-Saharan Africa	Both	Age-standardized	Idiopathic epilepsy	Rate	2014	406.7	523.593	279.115
602	Prevalence	Southern Sub-Saharan Africa	Both	Age-standardized	Idiopathic epilepsy	Rate	2015	406.737	539.115	270.74
603	Prevalence	Southern Sub-Saharan Africa	Both	Age-standardized	Idiopathic epilepsy	Rate	2016	405.361	526.48	283.34
604	Prevalence	Southern Sub-Saharan Africa	Both	Age-standardized	Idiopathic epilepsy	Rate	2017	402.753	522.163	288.114
605	Prevalence	Southern Sub-Saharan Africa	Both	Age-standardized	Idiopathic epilepsy	Rate	2018	400.07	521.665	282.41
606	Prevalence	Southern Sub-Saharan Africa	Both	Age-standardized	Idiopathic epilepsy	Rate	2019	398.44	528.386	265.926
607	Prevalence	Southern Sub-Saharan Africa	Both	Age-standardized	Idiopathic epilepsy	Rate	2020	397.257	522.495	265.464
608	Prevalence	Southern Sub-Saharan Africa	Both	Age-standardized	Idiopathic epilepsy	Rate	2021	403.698	545.313	271.198
609	Prevalence	Tropical Latin America	Both	Age-standardized	Idiopathic epilepsy	Rate	1990	463.341	624.744	302.267
610	Prevalence	Tropical Latin America	Both	Age-standardized	Idiopathic epilepsy	Rate	1991	456.045	601.421	313.565
611	Prevalence	Tropical Latin America	Both	Age-standardized	Idiopathic epilepsy	Rate	1992	448.11	585.797	314.071
612	Prevalence	Tropical Latin America	Both	Age-standardized	Idiopathic epilepsy	Rate	1993	439.696	573.294	306.871
613	Prevalence	Tropical Latin America	Both	Age-standardized	Idiopathic epilepsy	Rate	1994	430.981	566.914	295.216
614	Prevalence	Tropical Latin America	Both	Age-standardized	Idiopathic epilepsy	Rate	1995	422.146	561.311	279.559
615	Prevalence	Tropical Latin America	Both	Age-standardized	Idiopathic epilepsy	Rate	1996	410.664	543.42	285.777
616	Prevalence	Tropical Latin America	Both	Age-standardized	Idiopathic epilepsy	Rate	1997	395.869	519.548	287.906
617	Prevalence	Tropical Latin America	Both	Age-standardized	Idiopathic epilepsy	Rate	1998	380.698	495.479	276.82
618	Prevalence	Tropical Latin America	Both	Age-standardized	Idiopathic epilepsy	Rate	1999	368.076	481.952	261.409
619	Prevalence	Tropical Latin America	Both	Age-standardized	Idiopathic epilepsy	Rate	2000	360.927	480.27	241.54
620	Prevalence	Tropical Latin America	Both	Age-standardized	Idiopathic epilepsy	Rate	2001	357.888	467.477	251.595
621	Prevalence	Tropical Latin America	Both	Age-standardized	Idiopathic epilepsy	Rate	2002	355.584	457.984	252.578
622	Prevalence	Tropical Latin America	Both	Age-standardized	Idiopathic epilepsy	Rate	2003	353.896	453.383	253.066
623	Prevalence	Tropical Latin America	Both	Age-standardized	Idiopathic epilepsy	Rate	2004	352.714	457.232	247.654
624	Prevalence	Tropical Latin America	Both	Age-standardized	Idiopathic epilepsy	Rate	2005	351.937	467.727	242.052
625	Prevalence	Tropical Latin America	Both	Age-standardized	Idiopathic epilepsy	Rate	2006	352.588	458.313	252.658
626	Prevalence	Tropical Latin America	Both	Age-standardized	Idiopathic epilepsy	Rate	2007	355.113	452.791	260.707
627	Prevalence	Tropical Latin America	Both	Age-standardized	Idiopathic epilepsy	Rate	2008	358.548	461.642	262.196
628	Prevalence	Tropical Latin America	Both	Age-standardized	Idiopathic epilepsy	Rate	2009	361.939	473.379	260.51
629	Prevalence	Tropical Latin America	Both	Age-standardized	Idiopathic epilepsy	Rate	2010	364.345	483.878	252.197
630	Prevalence	Tropical Latin America	Both	Age-standardized	Idiopathic epilepsy	Rate	2011	367.583	478.077	265.318
631	Prevalence	Tropical Latin America	Both	Age-standardized	Idiopathic epilepsy	Rate	2012	373.082	479.536	270.681
632	Prevalence	Tropical Latin America	Both	Age-standardized	Idiopathic epilepsy	Rate	2013	379.316	491.296	273.924
633	Prevalence	Tropical Latin America	Both	Age-standardized	Idiopathic epilepsy	Rate	2014	384.748	498.108	269.563
634	Prevalence	Tropical Latin America	Both	Age-standardized	Idiopathic epilepsy	Rate	2015	387.843	504.007	266.285
635	Prevalence	Tropical Latin America	Both	Age-standardized	Idiopathic epilepsy	Rate	2016	388.364	505.284	278.108
636	Prevalence	Tropical Latin America	Both	Age-standardized	Idiopathic epilepsy	Rate	2017	387.736	498.869	283.93
637	Prevalence	Tropical Latin America	Both	Age-standardized	Idiopathic epilepsy	Rate	2018	386.902	501.626	282.354
638	Prevalence	Tropical Latin America	Both	Age-standardized	Idiopathic epilepsy	Rate	2019	386.805	516.528	273.498
639	Prevalence	Tropical Latin America	Both	Age-standardized	Idiopathic epilepsy	Rate	2020	388.41	517.135	259.704
640	Prevalence	Tropical Latin America	Both	Age-standardized	Idiopathic epilepsy	Rate	2021	389.508	529.022	262.356
385	Prevalence	Western Europe	Both	Age-standardized	Idiopathic epilepsy	Rate	1990	352.016	460.485	236.347
386	Prevalence	Western Europe	Both	Age-standardized	Idiopathic epilepsy	Rate	1991	355.193	465.714	249.709
387	Prevalence	Western Europe	Both	Age-standardized	Idiopathic epilepsy	Rate	1992	357.984	464.595	255.257
388	Prevalence	Western Europe	Both	Age-standardized	Idiopathic epilepsy	Rate	1993	360.348	476.384	246.14
389	Prevalence	Western Europe	Both	Age-standardized	Idiopathic epilepsy	Rate	1994	362.28	484.967	240.575
390	Prevalence	Western Europe	Both	Age-standardized	Idiopathic epilepsy	Rate	1995	363.784	498.599	232.325
391	Prevalence	Western Europe	Both	Age-standardized	Idiopathic epilepsy	Rate	1996	364.565	494.499	242.449
392	Prevalence	Western Europe	Both	Age-standardized	Idiopathic epilepsy	Rate	1997	364.715	489.19	241.649
393	Prevalence	Western Europe	Both	Age-standardized	Idiopathic epilepsy	Rate	1998	364.769	484.597	247.251
394	Prevalence	Western Europe	Both	Age-standardized	Idiopathic epilepsy	Rate	1999	365.281	485.296	243.108
395	Prevalence	Western Europe	Both	Age-standardized	Idiopathic epilepsy	Rate	2000	366.733	486.273	225.477
396	Prevalence	Western Europe	Both	Age-standardized	Idiopathic epilepsy	Rate	2001	370.238	489.378	238.196
397	Prevalence	Western Europe	Both	Age-standardized	Idiopathic epilepsy	Rate	2002	375.73	497.661	250.448
398	Prevalence	Western Europe	Both	Age-standardized	Idiopathic epilepsy	Rate	2003	381.88	500.781	253.419
399	Prevalence	Western Europe	Both	Age-standardized	Idiopathic epilepsy	Rate	2004	387.385	513.475	249.657
400	Prevalence	Western Europe	Both	Age-standardized	Idiopathic epilepsy	Rate	2005	390.916	524.711	240.056
401	Prevalence	Western Europe	Both	Age-standardized	Idiopathic epilepsy	Rate	2006	392.92	523.487	252.45
402	Prevalence	Western Europe	Both	Age-standardized	Idiopathic epilepsy	Rate	2007	394.617	520.344	262.962
403	Prevalence	Western Europe	Both	Age-standardized	Idiopathic epilepsy	Rate	2008	395.886	524.487	263.939
404	Prevalence	Western Europe	Both	Age-standardized	Idiopathic epilepsy	Rate	2009	396.693	520.973	261.992
405	Prevalence	Western Europe	Both	Age-standardized	Idiopathic epilepsy	Rate	2010	396.967	531.116	253.906
406	Prevalence	Western Europe	Both	Age-standardized	Idiopathic epilepsy	Rate	2011	396.499	523.393	263.915
407	Prevalence	Western Europe	Both	Age-standardized	Idiopathic epilepsy	Rate	2012	395.439	522.807	268.488
408	Prevalence	Western Europe	Both	Age-standardized	Idiopathic epilepsy	Rate	2013	394.181	517.998	262.081
409	Prevalence	Western Europe	Both	Age-standardized	Idiopathic epilepsy	Rate	2014	393.139	515.438	258.114
410	Prevalence	Western Europe	Both	Age-standardized	Idiopathic epilepsy	Rate	2015	392.649	517.054	252.655
411	Prevalence	Western Europe	Both	Age-standardized	Idiopathic epilepsy	Rate	2016	392.515	511.536	252.472
412	Prevalence	Western Europe	Both	Age-standardized	Idiopathic epilepsy	Rate	2017	392.344	514.816	259.229
413	Prevalence	Western Europe	Both	Age-standardized	Idiopathic epilepsy	Rate	2018	391.991	519.79	258.633
414	Prevalence	Western Europe	Both	Age-standardized	Idiopathic epilepsy	Rate	2019	391.42	526.297	240.828
415	Prevalence	Western Europe	Both	Age-standardized	Idiopathic epilepsy	Rate	2020	377.292	513.135	237.497
416	Prevalence	Western Europe	Both	Age-standardized	Idiopathic epilepsy	Rate	2021	381.084	502.457	238.052
673	Prevalence	Western Sub-Saharan Africa	Both	Age-standardized	Idiopathic epilepsy	Rate	1990	369.037	525.16	238.372
674	Prevalence	Western Sub-Saharan Africa	Both	Age-standardized	Idiopathic epilepsy	Rate	1991	370.911	519.473	240.86
675	Prevalence	Western Sub-Saharan Africa	Both	Age-standardized	Idiopathic epilepsy	Rate	1992	373.415	525.864	243.893
676	Prevalence	Western Sub-Saharan Africa	Both	Age-standardized	Idiopathic epilepsy	Rate	1993	376.201	529.405	239.101
677	Prevalence	Western Sub-Saharan Africa	Both	Age-standardized	Idiopathic epilepsy	Rate	1994	378.958	533.295	236.181
678	Prevalence	Western Sub-Saharan Africa	Both	Age-standardized	Idiopathic epilepsy	Rate	1995	381.437	543.72	233.867
679	Prevalence	Western Sub-Saharan Africa	Both	Age-standardized	Idiopathic epilepsy	Rate	1996	385.809	537.751	242.652
680	Prevalence	Western Sub-Saharan Africa	Both	Age-standardized	Idiopathic epilepsy	Rate	1997	393.105	539.317	257.209
681	Prevalence	Western Sub-Saharan Africa	Both	Age-standardized	Idiopathic epilepsy	Rate	1998	401.292	550.092	258.963
682	Prevalence	Western Sub-Saharan Africa	Both	Age-standardized	Idiopathic epilepsy	Rate	1999	408.357	563.438	264.327
683	Prevalence	Western Sub-Saharan Africa	Both	Age-standardized	Idiopathic epilepsy	Rate	2000	412.302	570.533	265.297
684	Prevalence	Western Sub-Saharan Africa	Both	Age-standardized	Idiopathic epilepsy	Rate	2001	413.535	563.556	275.982
685	Prevalence	Western Sub-Saharan Africa	Both	Age-standardized	Idiopathic epilepsy	Rate	2002	414.058	560.274	283.055
686	Prevalence	Western Sub-Saharan Africa	Both	Age-standardized	Idiopathic epilepsy	Rate	2003	414.174	560.3	278.288
687	Prevalence	Western Sub-Saharan Africa	Both	Age-standardized	Idiopathic epilepsy	Rate	2004	414.17	557.11	278.795
688	Prevalence	Western Sub-Saharan Africa	Both	Age-standardized	Idiopathic epilepsy	Rate	2005	414.356	557.493	277.175
689	Prevalence	Western Sub-Saharan Africa	Both	Age-standardized	Idiopathic epilepsy	Rate	2006	415.14	553.59	284.475
690	Prevalence	Western Sub-Saharan Africa	Both	Age-standardized	Idiopathic epilepsy	Rate	2007	416.377	555.242	291.227
691	Prevalence	Western Sub-Saharan Africa	Both	Age-standardized	Idiopathic epilepsy	Rate	2008	417.505	553.791	296.416
692	Prevalence	Western Sub-Saharan Africa	Both	Age-standardized	Idiopathic epilepsy	Rate	2009	417.962	558.586	295.24
693	Prevalence	Western Sub-Saharan Africa	Both	Age-standardized	Idiopathic epilepsy	Rate	2010	417.229	556.239	295.771
694	Prevalence	Western Sub-Saharan Africa	Both	Age-standardized	Idiopathic epilepsy	Rate	2011	413.447	547.956	292.802
695	Prevalence	Western Sub-Saharan Africa	Both	Age-standardized	Idiopathic epilepsy	Rate	2012	406.601	535.696	289.635
696	Prevalence	Western Sub-Saharan Africa	Both	Age-standardized	Idiopathic epilepsy	Rate	2013	398.814	518.736	287.809
697	Prevalence	Western Sub-Saharan Africa	Both	Age-standardized	Idiopathic epilepsy	Rate	2014	392.183	501.509	285.974
698	Prevalence	Western Sub-Saharan Africa	Both	Age-standardized	Idiopathic epilepsy	Rate	2015	388.838	507.242	283.712
699	Prevalence	Western Sub-Saharan Africa	Both	Age-standardized	Idiopathic epilepsy	Rate	2016	389.899	494.791	290.016
700	Prevalence	Western Sub-Saharan Africa	Both	Age-standardized	Idiopathic epilepsy	Rate	2017	393.721	491.695	297.09
701	Prevalence	Western Sub-Saharan Africa	Both	Age-standardized	Idiopathic epilepsy	Rate	2018	398.243	499.01	297.679
702	Prevalence	Western Sub-Saharan Africa	Both	Age-standardized	Idiopathic epilepsy	Rate	2019	401.412	505.256	297.701
703	Prevalence	Western Sub-Saharan Africa	Both	Age-standardized	Idiopathic epilepsy	Rate	2020	402.731	513.222	298.309
704	Prevalence	Western Sub-Saharan Africa	Both	Age-standardized	Idiopathic epilepsy	Rate	2021	404.545	526.119	293.877
