# Supplementary material for: A population-based analysis of the global burden of epilepsy across all age groups (1990–2021): utilizing the Global Burden of Disease 2021 data
Source: Front Neurol. 2024 Dec 12;15:1448596. doi: 10.3389/fneur.2024.1448596 (PMC11669576; doi:10.3389/fneur.2024.1448596)
Supplement: Supplementary file 11 [file Table_11.xlsx]

## Sheet: Sheet1
Exported data
	measure_name	location_name	sex_name	age_name	cause_name	metric_name	year	val	upper	lower
449	Incidence	Andean Latin America	Both	Age-standardized	Idiopathic epilepsy	Rate	1990	70.3119	105.823	33.8969
450	Incidence	Andean Latin America	Both	Age-standardized	Idiopathic epilepsy	Rate	1991	72.1657	104.869	39.6022
451	Incidence	Andean Latin America	Both	Age-standardized	Idiopathic epilepsy	Rate	1992	73.743	104.316	43.4734
452	Incidence	Andean Latin America	Both	Age-standardized	Idiopathic epilepsy	Rate	1993	75.0071	106.042	44.7594
453	Incidence	Andean Latin America	Both	Age-standardized	Idiopathic epilepsy	Rate	1994	75.9143	108.47	42.9327
454	Incidence	Andean Latin America	Both	Age-standardized	Idiopathic epilepsy	Rate	1995	76.4281	114.769	36.7639
455	Incidence	Andean Latin America	Both	Age-standardized	Idiopathic epilepsy	Rate	1996	76.4665	109.886	42.6694
456	Incidence	Andean Latin America	Both	Age-standardized	Idiopathic epilepsy	Rate	1997	76.116	107.77	45.2531
457	Incidence	Andean Latin America	Both	Age-standardized	Idiopathic epilepsy	Rate	1998	75.601	108.748	44.1886
458	Incidence	Andean Latin America	Both	Age-standardized	Idiopathic epilepsy	Rate	1999	75.1332	109.829	40.3518
459	Incidence	Andean Latin America	Both	Age-standardized	Idiopathic epilepsy	Rate	2000	74.9262	116.548	33.026
460	Incidence	Andean Latin America	Both	Age-standardized	Idiopathic epilepsy	Rate	2001	74.9206	110.85	40.3481
461	Incidence	Andean Latin America	Both	Age-standardized	Idiopathic epilepsy	Rate	2002	74.903	107.577	43.2314
462	Incidence	Andean Latin America	Both	Age-standardized	Idiopathic epilepsy	Rate	2003	74.8609	109.281	42.6961
463	Incidence	Andean Latin America	Both	Age-standardized	Idiopathic epilepsy	Rate	2004	74.7767	113.376	40.6263
464	Incidence	Andean Latin America	Both	Age-standardized	Idiopathic epilepsy	Rate	2005	74.6341	117.395	34.889
465	Incidence	Andean Latin America	Both	Age-standardized	Idiopathic epilepsy	Rate	2006	74.0818	112.009	41.7229
466	Incidence	Andean Latin America	Both	Age-standardized	Idiopathic epilepsy	Rate	2007	73.0047	109.111	42.8779
467	Incidence	Andean Latin America	Both	Age-standardized	Idiopathic epilepsy	Rate	2008	71.739	107.346	42.9783
468	Incidence	Andean Latin America	Both	Age-standardized	Idiopathic epilepsy	Rate	2009	70.6123	104.86	39.02
469	Incidence	Andean Latin America	Both	Age-standardized	Idiopathic epilepsy	Rate	2010	69.9447	105.246	34.5051
470	Incidence	Andean Latin America	Both	Age-standardized	Idiopathic epilepsy	Rate	2011	69.5303	102.47	37.7177
471	Incidence	Andean Latin America	Both	Age-standardized	Idiopathic epilepsy	Rate	2012	69.021	100.6	41.447
472	Incidence	Andean Latin America	Both	Age-standardized	Idiopathic epilepsy	Rate	2013	68.5234	100.365	42.0262
473	Incidence	Andean Latin America	Both	Age-standardized	Idiopathic epilepsy	Rate	2014	68.1498	102.007	38.989
474	Incidence	Andean Latin America	Both	Age-standardized	Idiopathic epilepsy	Rate	2015	68.0055	104.117	32.1714
475	Incidence	Andean Latin America	Both	Age-standardized	Idiopathic epilepsy	Rate	2016	68.2926	101.668	38.6313
476	Incidence	Andean Latin America	Both	Age-standardized	Idiopathic epilepsy	Rate	2017	68.9287	99.5746	42.2133
477	Incidence	Andean Latin America	Both	Age-standardized	Idiopathic epilepsy	Rate	2018	69.6134	103.396	41.408
478	Incidence	Andean Latin America	Both	Age-standardized	Idiopathic epilepsy	Rate	2019	70.0364	109.289	36.338
479	Incidence	Andean Latin America	Both	Age-standardized	Idiopathic epilepsy	Rate	2020	69.6948	103.181	32.6552
480	Incidence	Andean Latin America	Both	Age-standardized	Idiopathic epilepsy	Rate	2021	71.7061	103.615	38.6707
321	Incidence	Australasia	Both	Age-standardized	Idiopathic epilepsy	Rate	1990	49.7202	76.1091	18.9639
322	Incidence	Australasia	Both	Age-standardized	Idiopathic epilepsy	Rate	1991	49.7926	73.4975	22.2394
323	Incidence	Australasia	Both	Age-standardized	Idiopathic epilepsy	Rate	1992	49.8362	72.9638	23.8236
324	Incidence	Australasia	Both	Age-standardized	Idiopathic epilepsy	Rate	1993	49.8523	73.7911	23.8283
325	Incidence	Australasia	Both	Age-standardized	Idiopathic epilepsy	Rate	1994	49.8418	75.1376	23.5157
326	Incidence	Australasia	Both	Age-standardized	Idiopathic epilepsy	Rate	1995	49.8046	77.4797	19.4287
327	Incidence	Australasia	Both	Age-standardized	Idiopathic epilepsy	Rate	1996	49.7039	74.3592	24.8247
328	Incidence	Australasia	Both	Age-standardized	Idiopathic epilepsy	Rate	1997	49.5262	73.2283	25.6722
329	Incidence	Australasia	Both	Age-standardized	Idiopathic epilepsy	Rate	1998	49.3123	73.331	24.7783
330	Incidence	Australasia	Both	Age-standardized	Idiopathic epilepsy	Rate	1999	49.1086	72.6465	21.8076
331	Incidence	Australasia	Both	Age-standardized	Idiopathic epilepsy	Rate	2000	48.9692	74.5208	18.3552
332	Incidence	Australasia	Both	Age-standardized	Idiopathic epilepsy	Rate	2001	48.8657	70.9516	22.65
333	Incidence	Australasia	Both	Age-standardized	Idiopathic epilepsy	Rate	2002	48.7701	71.2025	24.8929
334	Incidence	Australasia	Both	Age-standardized	Idiopathic epilepsy	Rate	2003	48.7076	72.13	25.2865
335	Incidence	Australasia	Both	Age-standardized	Idiopathic epilepsy	Rate	2004	48.6749	73.0158	23.4429
336	Incidence	Australasia	Both	Age-standardized	Idiopathic epilepsy	Rate	2005	48.6961	73.836	20.5467
337	Incidence	Australasia	Both	Age-standardized	Idiopathic epilepsy	Rate	2006	48.822	71.0561	22.7694
338	Incidence	Australasia	Both	Age-standardized	Idiopathic epilepsy	Rate	2007	49.0329	71.0865	24.0402
339	Incidence	Australasia	Both	Age-standardized	Idiopathic epilepsy	Rate	2008	49.2592	72.2674	23.1569
340	Incidence	Australasia	Both	Age-standardized	Idiopathic epilepsy	Rate	2009	49.4339	74.7513	22.7497
341	Incidence	Australasia	Both	Age-standardized	Idiopathic epilepsy	Rate	2010	49.488	77.798	19.3308
342	Incidence	Australasia	Both	Age-standardized	Idiopathic epilepsy	Rate	2011	49.3594	75.2693	22.9875
343	Incidence	Australasia	Both	Age-standardized	Idiopathic epilepsy	Rate	2012	49.0918	72.8618	23.9275
344	Incidence	Australasia	Both	Age-standardized	Idiopathic epilepsy	Rate	2013	48.7771	71.1233	23.1776
345	Incidence	Australasia	Both	Age-standardized	Idiopathic epilepsy	Rate	2014	48.506	72.5389	23.6195
346	Incidence	Australasia	Both	Age-standardized	Idiopathic epilepsy	Rate	2015	48.3612	73.0942	19.7111
347	Incidence	Australasia	Both	Age-standardized	Idiopathic epilepsy	Rate	2016	48.3462	69.9077	24.2187
348	Incidence	Australasia	Both	Age-standardized	Idiopathic epilepsy	Rate	2017	48.3844	69.0362	24.8113
349	Incidence	Australasia	Both	Age-standardized	Idiopathic epilepsy	Rate	2018	48.438	70.3133	22.5094
350	Incidence	Australasia	Both	Age-standardized	Idiopathic epilepsy	Rate	2019	48.474	73.9201	17.768
351	Incidence	Australasia	Both	Age-standardized	Idiopathic epilepsy	Rate	2020	48.8041	77.1338	18
352	Incidence	Australasia	Both	Age-standardized	Idiopathic epilepsy	Rate	2021	48.8505	75.9461	19.7608
417	Incidence	Caribbean	Both	Age-standardized	Idiopathic epilepsy	Rate	1990	52.566	72.615	33.2636
418	Incidence	Caribbean	Both	Age-standardized	Idiopathic epilepsy	Rate	1991	52.1002	70.9962	35.0863
419	Incidence	Caribbean	Both	Age-standardized	Idiopathic epilepsy	Rate	1992	51.6858	69.0378	35.8873
420	Incidence	Caribbean	Both	Age-standardized	Idiopathic epilepsy	Rate	1993	51.345	68.6085	35.6623
421	Incidence	Caribbean	Both	Age-standardized	Idiopathic epilepsy	Rate	1994	51.1011	70.7568	34.5243
422	Incidence	Caribbean	Both	Age-standardized	Idiopathic epilepsy	Rate	1995	50.976	72.5535	32.5414
423	Incidence	Caribbean	Both	Age-standardized	Idiopathic epilepsy	Rate	1996	50.9335	70.4019	33.9471
424	Incidence	Caribbean	Both	Age-standardized	Idiopathic epilepsy	Rate	1997	50.918	70.6635	32.6128
425	Incidence	Caribbean	Both	Age-standardized	Idiopathic epilepsy	Rate	1998	50.9244	69.6169	32.6564
426	Incidence	Caribbean	Both	Age-standardized	Idiopathic epilepsy	Rate	1999	50.9479	69.5125	31.7813
427	Incidence	Caribbean	Both	Age-standardized	Idiopathic epilepsy	Rate	2000	50.9825	73.2067	29.7138
428	Incidence	Caribbean	Both	Age-standardized	Idiopathic epilepsy	Rate	2001	51.037	70.5509	33.1167
429	Incidence	Caribbean	Both	Age-standardized	Idiopathic epilepsy	Rate	2002	51.1159	69.6995	34.9331
430	Incidence	Caribbean	Both	Age-standardized	Idiopathic epilepsy	Rate	2003	51.2098	69.3076	35.7524
431	Incidence	Caribbean	Both	Age-standardized	Idiopathic epilepsy	Rate	2004	51.3102	69.6614	33.9517
432	Incidence	Caribbean	Both	Age-standardized	Idiopathic epilepsy	Rate	2005	51.4082	73.1794	30.7788
433	Incidence	Caribbean	Both	Age-standardized	Idiopathic epilepsy	Rate	2006	51.5449	69.392	33.3133
434	Incidence	Caribbean	Both	Age-standardized	Idiopathic epilepsy	Rate	2007	51.7306	68.5724	34.7074
435	Incidence	Caribbean	Both	Age-standardized	Idiopathic epilepsy	Rate	2008	51.9141	69.3197	33.3024
436	Incidence	Caribbean	Both	Age-standardized	Idiopathic epilepsy	Rate	2009	52.0407	72.1431	33.0766
437	Incidence	Caribbean	Both	Age-standardized	Idiopathic epilepsy	Rate	2010	52.0688	73.4426	30.8531
438	Incidence	Caribbean	Both	Age-standardized	Idiopathic epilepsy	Rate	2011	51.9141	72.4448	32.137
439	Incidence	Caribbean	Both	Age-standardized	Idiopathic epilepsy	Rate	2012	51.5957	68.9081	32.0919
440	Incidence	Caribbean	Both	Age-standardized	Idiopathic epilepsy	Rate	2013	51.2295	68.873	33.4042
441	Incidence	Caribbean	Both	Age-standardized	Idiopathic epilepsy	Rate	2014	50.9172	69.1856	31.4607
442	Incidence	Caribbean	Both	Age-standardized	Idiopathic epilepsy	Rate	2015	50.7622	71.8046	30.5702
443	Incidence	Caribbean	Both	Age-standardized	Idiopathic epilepsy	Rate	2016	50.8344	69.3137	32.7681
444	Incidence	Caribbean	Both	Age-standardized	Idiopathic epilepsy	Rate	2017	51.0622	69.5266	33.5406
445	Incidence	Caribbean	Both	Age-standardized	Idiopathic epilepsy	Rate	2018	51.363	71.0285	32.7753
446	Incidence	Caribbean	Both	Age-standardized	Idiopathic epilepsy	Rate	2019	51.6475	74.1477	30.9792
447	Incidence	Caribbean	Both	Age-standardized	Idiopathic epilepsy	Rate	2020	52.3261	78.1385	32.3032
448	Incidence	Caribbean	Both	Age-standardized	Idiopathic epilepsy	Rate	2021	52.5072	73.7492	32.8888
129	Incidence	Central Asia	Both	Age-standardized	Idiopathic epilepsy	Rate	1990	44.3965	62.0503	27.7019
130	Incidence	Central Asia	Both	Age-standardized	Idiopathic epilepsy	Rate	1991	44.7774	61.0391	28.6019
131	Incidence	Central Asia	Both	Age-standardized	Idiopathic epilepsy	Rate	1992	45.1158	60.5952	29.4793
132	Incidence	Central Asia	Both	Age-standardized	Idiopathic epilepsy	Rate	1993	45.403	60.7894	30.3858
133	Incidence	Central Asia	Both	Age-standardized	Idiopathic epilepsy	Rate	1994	45.6286	61.5504	29.9048
134	Incidence	Central Asia	Both	Age-standardized	Idiopathic epilepsy	Rate	1995	45.7814	65.4496	27.238
135	Incidence	Central Asia	Both	Age-standardized	Idiopathic epilepsy	Rate	1996	45.876	62.8641	29.15
136	Incidence	Central Asia	Both	Age-standardized	Idiopathic epilepsy	Rate	1997	45.9548	61.4173	30.5425
137	Incidence	Central Asia	Both	Age-standardized	Idiopathic epilepsy	Rate	1998	46.0355	61.409	31.0625
138	Incidence	Central Asia	Both	Age-standardized	Idiopathic epilepsy	Rate	1999	46.1294	63.0585	29.9892
139	Incidence	Central Asia	Both	Age-standardized	Idiopathic epilepsy	Rate	2000	46.2432	64.881	28.4017
140	Incidence	Central Asia	Both	Age-standardized	Idiopathic epilepsy	Rate	2001	46.4777	63.6342	30.1898
141	Incidence	Central Asia	Both	Age-standardized	Idiopathic epilepsy	Rate	2002	46.8652	63.7749	32.2354
142	Incidence	Central Asia	Both	Age-standardized	Idiopathic epilepsy	Rate	2003	47.3121	64.5502	32.6992
143	Incidence	Central Asia	Both	Age-standardized	Idiopathic epilepsy	Rate	2004	47.7262	65.174	32.2837
144	Incidence	Central Asia	Both	Age-standardized	Idiopathic epilepsy	Rate	2005	48.0167	68.06	28.2579
145	Incidence	Central Asia	Both	Age-standardized	Idiopathic epilepsy	Rate	2006	48.1377	65.4463	30.5535
146	Incidence	Central Asia	Both	Age-standardized	Idiopathic epilepsy	Rate	2007	48.1329	64.4527	31.8112
147	Incidence	Central Asia	Both	Age-standardized	Idiopathic epilepsy	Rate	2008	48.0489	65.0312	31.9435
148	Incidence	Central Asia	Both	Age-standardized	Idiopathic epilepsy	Rate	2009	47.9346	67.5889	31.3528
149	Incidence	Central Asia	Both	Age-standardized	Idiopathic epilepsy	Rate	2010	47.8404	70.0789	29.4642
150	Incidence	Central Asia	Both	Age-standardized	Idiopathic epilepsy	Rate	2011	47.709	68.7432	31.0747
151	Incidence	Central Asia	Both	Age-standardized	Idiopathic epilepsy	Rate	2012	47.4892	66.5979	31.8983
152	Incidence	Central Asia	Both	Age-standardized	Idiopathic epilepsy	Rate	2013	47.2422	65.9513	31.3983
153	Incidence	Central Asia	Both	Age-standardized	Idiopathic epilepsy	Rate	2014	47.0294	66.3485	29.3973
154	Incidence	Central Asia	Both	Age-standardized	Idiopathic epilepsy	Rate	2015	46.9097	66.9056	27.1088
155	Incidence	Central Asia	Both	Age-standardized	Idiopathic epilepsy	Rate	2016	46.9239	64.4903	29.1322
156	Incidence	Central Asia	Both	Age-standardized	Idiopathic epilepsy	Rate	2017	47.0089	64.6835	30.5907
157	Incidence	Central Asia	Both	Age-standardized	Idiopathic epilepsy	Rate	2018	47.0635	66.0436	30.5887
158	Incidence	Central Asia	Both	Age-standardized	Idiopathic epilepsy	Rate	2019	46.9873	67.1532	29.3521
159	Incidence	Central Asia	Both	Age-standardized	Idiopathic epilepsy	Rate	2020	45.773	63.8324	28.3221
160	Incidence	Central Asia	Both	Age-standardized	Idiopathic epilepsy	Rate	2021	47.4454	66.2453	27.5422
161	Incidence	Central Europe	Both	Age-standardized	Idiopathic epilepsy	Rate	1990	40.5502	55.4615	27.0692
162	Incidence	Central Europe	Both	Age-standardized	Idiopathic epilepsy	Rate	1991	40.4915	54.3219	27.9437
163	Incidence	Central Europe	Both	Age-standardized	Idiopathic epilepsy	Rate	1992	40.4446	54.2891	28.1205
164	Incidence	Central Europe	Both	Age-standardized	Idiopathic epilepsy	Rate	1993	40.4159	54.8691	28.2048
165	Incidence	Central Europe	Both	Age-standardized	Idiopathic epilepsy	Rate	1994	40.4038	55.212	28.2809
166	Incidence	Central Europe	Both	Age-standardized	Idiopathic epilepsy	Rate	1995	40.4132	55.6158	27.3901
167	Incidence	Central Europe	Both	Age-standardized	Idiopathic epilepsy	Rate	1996	40.4046	54.6228	28.132
168	Incidence	Central Europe	Both	Age-standardized	Idiopathic epilepsy	Rate	1997	40.3572	53.7077	28.4417
169	Incidence	Central Europe	Both	Age-standardized	Idiopathic epilepsy	Rate	1998	40.3142	53.638	27.8559
170	Incidence	Central Europe	Both	Age-standardized	Idiopathic epilepsy	Rate	1999	40.3231	54.6736	27.4891
171	Incidence	Central Europe	Both	Age-standardized	Idiopathic epilepsy	Rate	2000	40.4242	55.0113	26.8076
172	Incidence	Central Europe	Both	Age-standardized	Idiopathic epilepsy	Rate	2001	40.6207	54.7214	27.7106
173	Incidence	Central Europe	Both	Age-standardized	Idiopathic epilepsy	Rate	2002	40.8697	54.9891	27.6405
174	Incidence	Central Europe	Both	Age-standardized	Idiopathic epilepsy	Rate	2003	41.144	55.0735	27.6625
175	Incidence	Central Europe	Both	Age-standardized	Idiopathic epilepsy	Rate	2004	41.4192	55.0301	28.0468
176	Incidence	Central Europe	Both	Age-standardized	Idiopathic epilepsy	Rate	2005	41.6659	56.5436	27.3217
177	Incidence	Central Europe	Both	Age-standardized	Idiopathic epilepsy	Rate	2006	41.9131	57.0276	28.3995
178	Incidence	Central Europe	Both	Age-standardized	Idiopathic epilepsy	Rate	2007	42.1808	57.1718	29.3477
179	Incidence	Central Europe	Both	Age-standardized	Idiopathic epilepsy	Rate	2008	42.4262	57.8181	29.1851
180	Incidence	Central Europe	Both	Age-standardized	Idiopathic epilepsy	Rate	2009	42.6054	59.0713	28.7862
181	Incidence	Central Europe	Both	Age-standardized	Idiopathic epilepsy	Rate	2010	42.6764	59.7218	27.8328
182	Incidence	Central Europe	Both	Age-standardized	Idiopathic epilepsy	Rate	2011	42.5696	58.6235	28.5022
183	Incidence	Central Europe	Both	Age-standardized	Idiopathic epilepsy	Rate	2012	42.3086	57.6703	28.7908
184	Incidence	Central Europe	Both	Age-standardized	Idiopathic epilepsy	Rate	2013	41.9933	57.7613	28.2748
185	Incidence	Central Europe	Both	Age-standardized	Idiopathic epilepsy	Rate	2014	41.7198	57.6858	27.4176
186	Incidence	Central Europe	Both	Age-standardized	Idiopathic epilepsy	Rate	2015	41.5849	58.5531	26.3774
187	Incidence	Central Europe	Both	Age-standardized	Idiopathic epilepsy	Rate	2016	41.6035	57.7592	27.1746
188	Incidence	Central Europe	Both	Age-standardized	Idiopathic epilepsy	Rate	2017	41.6898	58.3078	27.4643
189	Incidence	Central Europe	Both	Age-standardized	Idiopathic epilepsy	Rate	2018	41.7928	59.6287	27.1373
190	Incidence	Central Europe	Both	Age-standardized	Idiopathic epilepsy	Rate	2019	41.8627	59.3691	26.1334
191	Incidence	Central Europe	Both	Age-standardized	Idiopathic epilepsy	Rate	2020	41.9254	57.6074	27.4793
192	Incidence	Central Europe	Both	Age-standardized	Idiopathic epilepsy	Rate	2021	41.9231	58.9515	27.9581
353	Incidence	Central Latin America	Both	Age-standardized	Idiopathic epilepsy	Rate	1990	72.3822	97.2947	49.8244
354	Incidence	Central Latin America	Both	Age-standardized	Idiopathic epilepsy	Rate	1991	72.5762	96.0714	51.2433
355	Incidence	Central Latin America	Both	Age-standardized	Idiopathic epilepsy	Rate	1992	72.7141	96.0789	51.6686
356	Incidence	Central Latin America	Both	Age-standardized	Idiopathic epilepsy	Rate	1993	72.8157	95.3081	52.3226
357	Incidence	Central Latin America	Both	Age-standardized	Idiopathic epilepsy	Rate	1994	72.9014	95.4951	51.4271
358	Incidence	Central Latin America	Both	Age-standardized	Idiopathic epilepsy	Rate	1995	72.991	96.312	49.8988
359	Incidence	Central Latin America	Both	Age-standardized	Idiopathic epilepsy	Rate	1996	72.9632	95.5668	51.5404
360	Incidence	Central Latin America	Both	Age-standardized	Idiopathic epilepsy	Rate	1997	72.7421	93.3515	51.752
361	Incidence	Central Latin America	Both	Age-standardized	Idiopathic epilepsy	Rate	1998	72.4144	93.8954	52.2963
362	Incidence	Central Latin America	Both	Age-standardized	Idiopathic epilepsy	Rate	1999	72.0648	93.2654	51.6148
363	Incidence	Central Latin America	Both	Age-standardized	Idiopathic epilepsy	Rate	2000	71.7772	95.7158	49.8352
364	Incidence	Central Latin America	Both	Age-standardized	Idiopathic epilepsy	Rate	2001	71.4747	93.4675	50.6636
365	Incidence	Central Latin America	Both	Age-standardized	Idiopathic epilepsy	Rate	2002	71.0718	91.8934	50.556
366	Incidence	Central Latin America	Both	Age-standardized	Idiopathic epilepsy	Rate	2003	70.6382	92.3009	50.097
367	Incidence	Central Latin America	Both	Age-standardized	Idiopathic epilepsy	Rate	2004	70.2442	92.7078	49.1436
368	Incidence	Central Latin America	Both	Age-standardized	Idiopathic epilepsy	Rate	2005	69.959	95.0371	47.765
369	Incidence	Central Latin America	Both	Age-standardized	Idiopathic epilepsy	Rate	2006	69.7239	92.9956	48.4001
370	Incidence	Central Latin America	Both	Age-standardized	Idiopathic epilepsy	Rate	2007	69.4692	92.8567	49.0487
371	Incidence	Central Latin America	Both	Age-standardized	Idiopathic epilepsy	Rate	2008	69.2456	91.4942	49.2984
372	Incidence	Central Latin America	Both	Age-standardized	Idiopathic epilepsy	Rate	2009	69.1044	91.8166	48.5456
373	Incidence	Central Latin America	Both	Age-standardized	Idiopathic epilepsy	Rate	2010	69.0981	92.8211	47.0521
374	Incidence	Central Latin America	Both	Age-standardized	Idiopathic epilepsy	Rate	2011	69.2148	91.667	48.1486
375	Incidence	Central Latin America	Both	Age-standardized	Idiopathic epilepsy	Rate	2012	69.3847	91.5729	49.7046
376	Incidence	Central Latin America	Both	Age-standardized	Idiopathic epilepsy	Rate	2013	69.5745	92.9134	49.0665
377	Incidence	Central Latin America	Both	Age-standardized	Idiopathic epilepsy	Rate	2014	69.7522	93.0465	48.6146
378	Incidence	Central Latin America	Both	Age-standardized	Idiopathic epilepsy	Rate	2015	69.886	94.4781	46.8823
379	Incidence	Central Latin America	Both	Age-standardized	Idiopathic epilepsy	Rate	2016	69.9417	93.0998	47.8877
380	Incidence	Central Latin America	Both	Age-standardized	Idiopathic epilepsy	Rate	2017	69.929	93.2236	49.309
381	Incidence	Central Latin America	Both	Age-standardized	Idiopathic epilepsy	Rate	2018	69.8876	92.4524	49.2315
382	Incidence	Central Latin America	Both	Age-standardized	Idiopathic epilepsy	Rate	2019	69.8613	92.6165	48.1971
383	Incidence	Central Latin America	Both	Age-standardized	Idiopathic epilepsy	Rate	2020	69.6676	93.7967	48.4494
384	Incidence	Central Latin America	Both	Age-standardized	Idiopathic epilepsy	Rate	2021	69.6948	92.1899	48.3911
545	Incidence	Central Sub-Saharan Africa	Both	Age-standardized	Idiopathic epilepsy	Rate	1990	54.8727	95.2332	20.0454
546	Incidence	Central Sub-Saharan Africa	Both	Age-standardized	Idiopathic epilepsy	Rate	1991	54.924	90.7055	22.5169
547	Incidence	Central Sub-Saharan Africa	Both	Age-standardized	Idiopathic epilepsy	Rate	1992	54.8931	88.316	24.6501
548	Incidence	Central Sub-Saharan Africa	Both	Age-standardized	Idiopathic epilepsy	Rate	1993	54.7918	87.273	25.5309
549	Incidence	Central Sub-Saharan Africa	Both	Age-standardized	Idiopathic epilepsy	Rate	1994	54.6337	89.4267	23.4143
550	Incidence	Central Sub-Saharan Africa	Both	Age-standardized	Idiopathic epilepsy	Rate	1995	54.4345	93.4471	20.3609
551	Incidence	Central Sub-Saharan Africa	Both	Age-standardized	Idiopathic epilepsy	Rate	1996	54.0617	90.9992	25.3725
552	Incidence	Central Sub-Saharan Africa	Both	Age-standardized	Idiopathic epilepsy	Rate	1997	53.4781	88.1144	26.8747
553	Incidence	Central Sub-Saharan Africa	Both	Age-standardized	Idiopathic epilepsy	Rate	1998	52.8414	87.1	25.3058
554	Incidence	Central Sub-Saharan Africa	Both	Age-standardized	Idiopathic epilepsy	Rate	1999	52.3102	87.1441	22.7876
555	Incidence	Central Sub-Saharan Africa	Both	Age-standardized	Idiopathic epilepsy	Rate	2000	52.0412	89.0671	19.1074
556	Incidence	Central Sub-Saharan Africa	Both	Age-standardized	Idiopathic epilepsy	Rate	2001	51.9662	86.577	22.0876
557	Incidence	Central Sub-Saharan Africa	Both	Age-standardized	Idiopathic epilepsy	Rate	2002	51.9241	86.6907	24.1668
558	Incidence	Central Sub-Saharan Africa	Both	Age-standardized	Idiopathic epilepsy	Rate	2003	51.9286	87.1478	24.4451
559	Incidence	Central Sub-Saharan Africa	Both	Age-standardized	Idiopathic epilepsy	Rate	2004	51.9901	87.7347	21.9276
560	Incidence	Central Sub-Saharan Africa	Both	Age-standardized	Idiopathic epilepsy	Rate	2005	52.1265	92.3302	19.0931
561	Incidence	Central Sub-Saharan Africa	Both	Age-standardized	Idiopathic epilepsy	Rate	2006	52.5262	88.3931	22.8278
562	Incidence	Central Sub-Saharan Africa	Both	Age-standardized	Idiopathic epilepsy	Rate	2007	53.243	85.4307	25.9335
563	Incidence	Central Sub-Saharan Africa	Both	Age-standardized	Idiopathic epilepsy	Rate	2008	54.0954	86.1828	26.4551
564	Incidence	Central Sub-Saharan Africa	Both	Age-standardized	Idiopathic epilepsy	Rate	2009	54.9002	88.6413	26.3396
565	Incidence	Central Sub-Saharan Africa	Both	Age-standardized	Idiopathic epilepsy	Rate	2010	55.4805	94.7702	22.476
566	Incidence	Central Sub-Saharan Africa	Both	Age-standardized	Idiopathic epilepsy	Rate	2011	55.8345	90.738	28.3828
567	Incidence	Central Sub-Saharan Africa	Both	Age-standardized	Idiopathic epilepsy	Rate	2012	56.0871	88.8767	30.3653
568	Incidence	Central Sub-Saharan Africa	Both	Age-standardized	Idiopathic epilepsy	Rate	2013	56.2547	87.0066	28.9986
569	Incidence	Central Sub-Saharan Africa	Both	Age-standardized	Idiopathic epilepsy	Rate	2014	56.3534	89.9449	26.6551
570	Incidence	Central Sub-Saharan Africa	Both	Age-standardized	Idiopathic epilepsy	Rate	2015	56.3963	94.8132	20.6308
571	Incidence	Central Sub-Saharan Africa	Both	Age-standardized	Idiopathic epilepsy	Rate	2016	56.3158	89.2983	27.1288
572	Incidence	Central Sub-Saharan Africa	Both	Age-standardized	Idiopathic epilepsy	Rate	2017	56.0825	86.6929	29.6153
573	Incidence	Central Sub-Saharan Africa	Both	Age-standardized	Idiopathic epilepsy	Rate	2018	55.7676	86.2843	29.1144
574	Incidence	Central Sub-Saharan Africa	Both	Age-standardized	Idiopathic epilepsy	Rate	2019	55.4434	90.7785	24.2806
575	Incidence	Central Sub-Saharan Africa	Both	Age-standardized	Idiopathic epilepsy	Rate	2020	54.5691	86.8067	24.0918
576	Incidence	Central Sub-Saharan Africa	Both	Age-standardized	Idiopathic epilepsy	Rate	2021	55.6044	88.9398	22.3959
1	Incidence	East Asia	Both	Age-standardized	Idiopathic epilepsy	Rate	1990	22.5539	31.1871	15.4066
2	Incidence	East Asia	Both	Age-standardized	Idiopathic epilepsy	Rate	1991	23.745	32.2516	16.601
3	Incidence	East Asia	Both	Age-standardized	Idiopathic epilepsy	Rate	1992	24.8443	33.4918	17.6658
4	Incidence	East Asia	Both	Age-standardized	Idiopathic epilepsy	Rate	1993	25.7982	34.2503	18.3719
5	Incidence	East Asia	Both	Age-standardized	Idiopathic epilepsy	Rate	1994	26.5538	35.5601	18.8685
6	Incidence	East Asia	Both	Age-standardized	Idiopathic epilepsy	Rate	1995	27.0563	36.1146	19.0759
7	Incidence	East Asia	Both	Age-standardized	Idiopathic epilepsy	Rate	1996	27.3822	36.2344	19.4989
8	Incidence	East Asia	Both	Age-standardized	Idiopathic epilepsy	Rate	1997	27.6517	36.4802	20.1198
9	Incidence	East Asia	Both	Age-standardized	Idiopathic epilepsy	Rate	1998	27.8761	36.7361	20.2203
10	Incidence	East Asia	Both	Age-standardized	Idiopathic epilepsy	Rate	1999	28.0691	37.1523	20.0521
11	Incidence	East Asia	Both	Age-standardized	Idiopathic epilepsy	Rate	2000	28.244	37.8962	19.6386
12	Incidence	East Asia	Both	Age-standardized	Idiopathic epilepsy	Rate	2001	28.3643	37.4378	20.1161
13	Incidence	East Asia	Both	Age-standardized	Idiopathic epilepsy	Rate	2002	28.4022	37.4572	20.0251
14	Incidence	East Asia	Both	Age-standardized	Idiopathic epilepsy	Rate	2003	28.3856	37.2446	19.9216
15	Incidence	East Asia	Both	Age-standardized	Idiopathic epilepsy	Rate	2004	28.3432	37.3588	19.8304
16	Incidence	East Asia	Both	Age-standardized	Idiopathic epilepsy	Rate	2005	28.3031	37.6733	19.4708
17	Incidence	East Asia	Both	Age-standardized	Idiopathic epilepsy	Rate	2006	28.158	36.8174	19.6333
18	Incidence	East Asia	Both	Age-standardized	Idiopathic epilepsy	Rate	2007	27.8485	36.3556	19.5174
19	Incidence	East Asia	Both	Age-standardized	Idiopathic epilepsy	Rate	2008	27.4745	35.6085	19.2526
20	Incidence	East Asia	Both	Age-standardized	Idiopathic epilepsy	Rate	2009	27.1361	34.9411	18.9229
21	Incidence	East Asia	Both	Age-standardized	Idiopathic epilepsy	Rate	2010	26.932	35.0767	18.4719
22	Incidence	East Asia	Both	Age-standardized	Idiopathic epilepsy	Rate	2011	26.8219	34.4705	18.8633
23	Incidence	East Asia	Both	Age-standardized	Idiopathic epilepsy	Rate	2012	26.7035	34.3614	18.916
24	Incidence	East Asia	Both	Age-standardized	Idiopathic epilepsy	Rate	2013	26.5817	34.2655	19.2826
25	Incidence	East Asia	Both	Age-standardized	Idiopathic epilepsy	Rate	2014	26.4627	34.6943	18.9289
26	Incidence	East Asia	Both	Age-standardized	Idiopathic epilepsy	Rate	2015	26.352	35.4133	18.5218
27	Incidence	East Asia	Both	Age-standardized	Idiopathic epilepsy	Rate	2016	26.1407	34.6943	18.7144
28	Incidence	East Asia	Both	Age-standardized	Idiopathic epilepsy	Rate	2017	25.821	34.0571	18.5533
29	Incidence	East Asia	Both	Age-standardized	Idiopathic epilepsy	Rate	2018	25.5513	33.4675	18.1546
30	Incidence	East Asia	Both	Age-standardized	Idiopathic epilepsy	Rate	2019	25.4907	33.981	17.8598
31	Incidence	East Asia	Both	Age-standardized	Idiopathic epilepsy	Rate	2020	27.7672	36.7772	19.6888
32	Incidence	East Asia	Both	Age-standardized	Idiopathic epilepsy	Rate	2021	28.178	37.3786	19.1765
257	Incidence	Eastern Europe	Both	Age-standardized	Idiopathic epilepsy	Rate	1990	37.2114	49.7954	26.1238
258	Incidence	Eastern Europe	Both	Age-standardized	Idiopathic epilepsy	Rate	1991	37.1614	49.4226	26.5432
259	Incidence	Eastern Europe	Both	Age-standardized	Idiopathic epilepsy	Rate	1992	37.109	49.467	26.5101
260	Incidence	Eastern Europe	Both	Age-standardized	Idiopathic epilepsy	Rate	1993	37.0537	49.8646	26.289
261	Incidence	Eastern Europe	Both	Age-standardized	Idiopathic epilepsy	Rate	1994	37.0023	49.8782	26.0603
262	Incidence	Eastern Europe	Both	Age-standardized	Idiopathic epilepsy	Rate	1995	36.9665	50.2013	25.6655
263	Incidence	Eastern Europe	Both	Age-standardized	Idiopathic epilepsy	Rate	1996	36.9244	49.7091	25.701
264	Incidence	Eastern Europe	Both	Age-standardized	Idiopathic epilepsy	Rate	1997	36.8594	49.695	25.9183
265	Incidence	Eastern Europe	Both	Age-standardized	Idiopathic epilepsy	Rate	1998	36.7761	49.9341	25.626
266	Incidence	Eastern Europe	Both	Age-standardized	Idiopathic epilepsy	Rate	1999	36.6854	50.2555	24.6093
267	Incidence	Eastern Europe	Both	Age-standardized	Idiopathic epilepsy	Rate	2000	36.602	50.3155	25.0359
268	Incidence	Eastern Europe	Both	Age-standardized	Idiopathic epilepsy	Rate	2001	36.4396	49.3971	25.2726
269	Incidence	Eastern Europe	Both	Age-standardized	Idiopathic epilepsy	Rate	2002	36.1584	48.6778	25.1623
270	Incidence	Eastern Europe	Both	Age-standardized	Idiopathic epilepsy	Rate	2003	35.8295	48.5484	24.8721
271	Incidence	Eastern Europe	Both	Age-standardized	Idiopathic epilepsy	Rate	2004	35.5293	48.8868	24.3304
272	Incidence	Eastern Europe	Both	Age-standardized	Idiopathic epilepsy	Rate	2005	35.3336	49.0643	23.7731
273	Incidence	Eastern Europe	Both	Age-standardized	Idiopathic epilepsy	Rate	2006	35.2362	48.6316	23.745
274	Incidence	Eastern Europe	Both	Age-standardized	Idiopathic epilepsy	Rate	2007	35.169	47.6634	24.055
275	Incidence	Eastern Europe	Both	Age-standardized	Idiopathic epilepsy	Rate	2008	35.106	47.9567	23.6118
276	Incidence	Eastern Europe	Both	Age-standardized	Idiopathic epilepsy	Rate	2009	35.0268	47.6044	23.5681
277	Incidence	Eastern Europe	Both	Age-standardized	Idiopathic epilepsy	Rate	2010	34.9094	47.8887	23.2897
278	Incidence	Eastern Europe	Both	Age-standardized	Idiopathic epilepsy	Rate	2011	34.6938	47.5052	23.4252
279	Incidence	Eastern Europe	Both	Age-standardized	Idiopathic epilepsy	Rate	2012	34.3768	46.8987	22.9843
280	Incidence	Eastern Europe	Both	Age-standardized	Idiopathic epilepsy	Rate	2013	34.0173	46.3281	23.1941
281	Incidence	Eastern Europe	Both	Age-standardized	Idiopathic epilepsy	Rate	2014	33.6768	46.1314	22.7413
282	Incidence	Eastern Europe	Both	Age-standardized	Idiopathic epilepsy	Rate	2015	33.4158	46.5475	22.1557
283	Incidence	Eastern Europe	Both	Age-standardized	Idiopathic epilepsy	Rate	2016	33.1845	45.5037	22.5428
284	Incidence	Eastern Europe	Both	Age-standardized	Idiopathic epilepsy	Rate	2017	32.9247	44.9721	22.551
285	Incidence	Eastern Europe	Both	Age-standardized	Idiopathic epilepsy	Rate	2018	32.6797	44.6229	21.9132
286	Incidence	Eastern Europe	Both	Age-standardized	Idiopathic epilepsy	Rate	2019	32.4964	44.5902	21.3534
287	Incidence	Eastern Europe	Both	Age-standardized	Idiopathic epilepsy	Rate	2020	32.3038	44.6579	22.2204
288	Incidence	Eastern Europe	Both	Age-standardized	Idiopathic epilepsy	Rate	2021	33.1523	45.2821	22.0388
513	Incidence	Eastern Sub-Saharan Africa	Both	Age-standardized	Idiopathic epilepsy	Rate	1990	50.5399	74.328	28.5174
514	Incidence	Eastern Sub-Saharan Africa	Both	Age-standardized	Idiopathic epilepsy	Rate	1991	51.0999	74.684	29.4864
515	Incidence	Eastern Sub-Saharan Africa	Both	Age-standardized	Idiopathic epilepsy	Rate	1992	51.5985	74.2329	29.9433
516	Incidence	Eastern Sub-Saharan Africa	Both	Age-standardized	Idiopathic epilepsy	Rate	1993	52.0224	75.1332	30.8654
517	Incidence	Eastern Sub-Saharan Africa	Both	Age-standardized	Idiopathic epilepsy	Rate	1994	52.3054	76.8031	30.7497
518	Incidence	Eastern Sub-Saharan Africa	Both	Age-standardized	Idiopathic epilepsy	Rate	1995	52.4651	77.2618	29.7352
519	Incidence	Eastern Sub-Saharan Africa	Both	Age-standardized	Idiopathic epilepsy	Rate	1996	52.584	76.4562	30.6097
520	Incidence	Eastern Sub-Saharan Africa	Both	Age-standardized	Idiopathic epilepsy	Rate	1997	52.6813	75.1333	30.6844
521	Incidence	Eastern Sub-Saharan Africa	Both	Age-standardized	Idiopathic epilepsy	Rate	1998	52.7372	74.9631	30.4025
522	Incidence	Eastern Sub-Saharan Africa	Both	Age-standardized	Idiopathic epilepsy	Rate	1999	52.7484	75.6203	30.0066
523	Incidence	Eastern Sub-Saharan Africa	Both	Age-standardized	Idiopathic epilepsy	Rate	2000	52.7202	76.8536	30.0109
524	Incidence	Eastern Sub-Saharan Africa	Both	Age-standardized	Idiopathic epilepsy	Rate	2001	52.623	75.347	30.7933
525	Incidence	Eastern Sub-Saharan Africa	Both	Age-standardized	Idiopathic epilepsy	Rate	2002	52.4597	75.2361	31.5292
526	Incidence	Eastern Sub-Saharan Africa	Both	Age-standardized	Idiopathic epilepsy	Rate	2003	52.2776	74.6273	31.7169
527	Incidence	Eastern Sub-Saharan Africa	Both	Age-standardized	Idiopathic epilepsy	Rate	2004	52.1255	75.0241	31.9427
528	Incidence	Eastern Sub-Saharan Africa	Both	Age-standardized	Idiopathic epilepsy	Rate	2005	52.0519	75.7649	31.2629
529	Incidence	Eastern Sub-Saharan Africa	Both	Age-standardized	Idiopathic epilepsy	Rate	2006	52.0373	73.1795	33.1448
530	Incidence	Eastern Sub-Saharan Africa	Both	Age-standardized	Idiopathic epilepsy	Rate	2007	52.0335	72.2652	33.4617
531	Incidence	Eastern Sub-Saharan Africa	Both	Age-standardized	Idiopathic epilepsy	Rate	2008	52.04	70.8912	33.6514
532	Incidence	Eastern Sub-Saharan Africa	Both	Age-standardized	Idiopathic epilepsy	Rate	2009	52.0593	71.8947	33.71
533	Incidence	Eastern Sub-Saharan Africa	Both	Age-standardized	Idiopathic epilepsy	Rate	2010	52.0939	73.8133	33.0013
534	Incidence	Eastern Sub-Saharan Africa	Both	Age-standardized	Idiopathic epilepsy	Rate	2011	52.1369	71.4983	34.4735
535	Incidence	Eastern Sub-Saharan Africa	Both	Age-standardized	Idiopathic epilepsy	Rate	2012	52.1757	71.216	35.4046
536	Incidence	Eastern Sub-Saharan Africa	Both	Age-standardized	Idiopathic epilepsy	Rate	2013	52.2009	71.0185	36.2714
537	Incidence	Eastern Sub-Saharan Africa	Both	Age-standardized	Idiopathic epilepsy	Rate	2014	52.2131	71.5398	35.3708
538	Incidence	Eastern Sub-Saharan Africa	Both	Age-standardized	Idiopathic epilepsy	Rate	2015	52.2175	71.8709	35.1271
539	Incidence	Eastern Sub-Saharan Africa	Both	Age-standardized	Idiopathic epilepsy	Rate	2016	52.0816	70.6761	35.4102
540	Incidence	Eastern Sub-Saharan Africa	Both	Age-standardized	Idiopathic epilepsy	Rate	2017	51.8098	69.7098	35.8313
541	Incidence	Eastern Sub-Saharan Africa	Both	Age-standardized	Idiopathic epilepsy	Rate	2018	51.6102	70.499	34.0278
542	Incidence	Eastern Sub-Saharan Africa	Both	Age-standardized	Idiopathic epilepsy	Rate	2019	51.6903	71.0922	34.3642
543	Incidence	Eastern Sub-Saharan Africa	Both	Age-standardized	Idiopathic epilepsy	Rate	2020	53.2113	71.0219	34.7592
544	Incidence	Eastern Sub-Saharan Africa	Both	Age-standardized	Idiopathic epilepsy	Rate	2021	54.0214	73.1792	35.9927
33	Incidence	Global	Both	Age-standardized	Idiopathic epilepsy	Rate	1990	38.1233	49.4848	27.9094
34	Incidence	Global	Both	Age-standardized	Idiopathic epilepsy	Rate	1991	38.6299	50.0403	28.2861
35	Incidence	Global	Both	Age-standardized	Idiopathic epilepsy	Rate	1992	39.0956	50.4483	28.6338
36	Incidence	Global	Both	Age-standardized	Idiopathic epilepsy	Rate	1993	39.4999	50.7963	29.051
37	Incidence	Global	Both	Age-standardized	Idiopathic epilepsy	Rate	1994	39.8228	50.88	29.284
38	Incidence	Global	Both	Age-standardized	Idiopathic epilepsy	Rate	1995	40.0565	51.0251	29.3676
39	Incidence	Global	Both	Age-standardized	Idiopathic epilepsy	Rate	1996	40.2438	51.2431	29.4202
40	Incidence	Global	Both	Age-standardized	Idiopathic epilepsy	Rate	1997	40.4225	51.5048	29.4034
41	Incidence	Global	Both	Age-standardized	Idiopathic epilepsy	Rate	1998	40.5822	51.7101	29.3883
42	Incidence	Global	Both	Age-standardized	Idiopathic epilepsy	Rate	1999	40.7149	52.1147	29.4998
43	Incidence	Global	Both	Age-standardized	Idiopathic epilepsy	Rate	2000	40.8158	52.4116	29.7041
44	Incidence	Global	Both	Age-standardized	Idiopathic epilepsy	Rate	2001	40.8719	52.5767	29.7964
45	Incidence	Global	Both	Age-standardized	Idiopathic epilepsy	Rate	2002	40.8924	52.6317	29.9342
46	Incidence	Global	Both	Age-standardized	Idiopathic epilepsy	Rate	2003	40.9015	52.5768	30.3259
47	Incidence	Global	Both	Age-standardized	Idiopathic epilepsy	Rate	2004	40.9225	52.5221	30.3533
48	Incidence	Global	Both	Age-standardized	Idiopathic epilepsy	Rate	2005	40.982	52.7349	30.3828
49	Incidence	Global	Both	Age-standardized	Idiopathic epilepsy	Rate	2006	41.0818	52.5833	30.5673
50	Incidence	Global	Both	Age-standardized	Idiopathic epilepsy	Rate	2007	41.2024	52.4389	30.7642
51	Incidence	Global	Both	Age-standardized	Idiopathic epilepsy	Rate	2008	41.3365	52.4398	30.9126
52	Incidence	Global	Both	Age-standardized	Idiopathic epilepsy	Rate	2009	41.4715	52.4569	30.7761
53	Incidence	Global	Both	Age-standardized	Idiopathic epilepsy	Rate	2010	41.5971	52.6992	30.7672
54	Incidence	Global	Both	Age-standardized	Idiopathic epilepsy	Rate	2011	41.7045	52.6596	31.187
55	Incidence	Global	Both	Age-standardized	Idiopathic epilepsy	Rate	2012	41.7893	52.6216	31.5292
56	Incidence	Global	Both	Age-standardized	Idiopathic epilepsy	Rate	2013	41.8556	52.7699	31.2717
57	Incidence	Global	Both	Age-standardized	Idiopathic epilepsy	Rate	2014	41.9112	52.9967	31.1483
58	Incidence	Global	Both	Age-standardized	Idiopathic epilepsy	Rate	2015	41.9594	53.2084	31.0857
59	Incidence	Global	Both	Age-standardized	Idiopathic epilepsy	Rate	2016	41.9485	52.9046	31.3619
60	Incidence	Global	Both	Age-standardized	Idiopathic epilepsy	Rate	2017	41.8752	52.9114	31.4562
61	Incidence	Global	Both	Age-standardized	Idiopathic epilepsy	Rate	2018	41.8068	52.8434	31.4761
62	Incidence	Global	Both	Age-standardized	Idiopathic epilepsy	Rate	2019	41.8058	53.0668	31.6571
63	Incidence	Global	Both	Age-standardized	Idiopathic epilepsy	Rate	2020	42.1764	53.6636	31.4423
64	Incidence	Global	Both	Age-standardized	Idiopathic epilepsy	Rate	2021	42.8212	53.7227	31.2394
289	Incidence	High-income Asia Pacific	Both	Age-standardized	Idiopathic epilepsy	Rate	1990	41.8339	57.0028	26.2564
290	Incidence	High-income Asia Pacific	Both	Age-standardized	Idiopathic epilepsy	Rate	1991	42.2239	57.4454	27.2958
291	Incidence	High-income Asia Pacific	Both	Age-standardized	Idiopathic epilepsy	Rate	1992	42.6387	57.4198	28.3177
292	Incidence	High-income Asia Pacific	Both	Age-standardized	Idiopathic epilepsy	Rate	1993	43.0701	57.8042	27.8925
293	Incidence	High-income Asia Pacific	Both	Age-standardized	Idiopathic epilepsy	Rate	1994	43.5069	59.9945	27.3196
294	Incidence	High-income Asia Pacific	Both	Age-standardized	Idiopathic epilepsy	Rate	1995	43.9416	61.722	25.9792
295	Incidence	High-income Asia Pacific	Both	Age-standardized	Idiopathic epilepsy	Rate	1996	44.5044	60.9934	27.3003
296	Incidence	High-income Asia Pacific	Both	Age-standardized	Idiopathic epilepsy	Rate	1997	45.2267	61.5933	28.8909
297	Incidence	High-income Asia Pacific	Both	Age-standardized	Idiopathic epilepsy	Rate	1998	45.9536	62.2761	29.8772
298	Incidence	High-income Asia Pacific	Both	Age-standardized	Idiopathic epilepsy	Rate	1999	46.5328	63.6804	30.5588
299	Incidence	High-income Asia Pacific	Both	Age-standardized	Idiopathic epilepsy	Rate	2000	46.8058	65.4831	29.1741
300	Incidence	High-income Asia Pacific	Both	Age-standardized	Idiopathic epilepsy	Rate	2001	46.7608	64.9646	29.9979
301	Incidence	High-income Asia Pacific	Both	Age-standardized	Idiopathic epilepsy	Rate	2002	46.549	64.3273	30.2995
302	Incidence	High-income Asia Pacific	Both	Age-standardized	Idiopathic epilepsy	Rate	2003	46.2625	63.8977	30.4385
303	Incidence	High-income Asia Pacific	Both	Age-standardized	Idiopathic epilepsy	Rate	2004	45.9871	64.0877	30.5988
304	Incidence	High-income Asia Pacific	Both	Age-standardized	Idiopathic epilepsy	Rate	2005	45.8181	64.1971	30.4232
305	Incidence	High-income Asia Pacific	Both	Age-standardized	Idiopathic epilepsy	Rate	2006	45.8007	63.6823	30.3386
306	Incidence	High-income Asia Pacific	Both	Age-standardized	Idiopathic epilepsy	Rate	2007	45.8757	63.6003	29.2873
307	Incidence	High-income Asia Pacific	Both	Age-standardized	Idiopathic epilepsy	Rate	2008	45.9831	63.6626	30.1399
308	Incidence	High-income Asia Pacific	Both	Age-standardized	Idiopathic epilepsy	Rate	2009	46.0644	64.61	28.7482
309	Incidence	High-income Asia Pacific	Both	Age-standardized	Idiopathic epilepsy	Rate	2010	46.0594	65.1931	27.4892
310	Incidence	High-income Asia Pacific	Both	Age-standardized	Idiopathic epilepsy	Rate	2011	45.9099	64.1083	28.5431
311	Incidence	High-income Asia Pacific	Both	Age-standardized	Idiopathic epilepsy	Rate	2012	45.6454	62.9292	29.0591
312	Incidence	High-income Asia Pacific	Both	Age-standardized	Idiopathic epilepsy	Rate	2013	45.3369	62.6996	28.8284
313	Incidence	High-income Asia Pacific	Both	Age-standardized	Idiopathic epilepsy	Rate	2014	45.0556	62.2657	27.7382
314	Incidence	High-income Asia Pacific	Both	Age-standardized	Idiopathic epilepsy	Rate	2015	44.8727	62.5539	26.8885
315	Incidence	High-income Asia Pacific	Both	Age-standardized	Idiopathic epilepsy	Rate	2016	44.6694	61.7732	27.6485
316	Incidence	High-income Asia Pacific	Both	Age-standardized	Idiopathic epilepsy	Rate	2017	44.3623	60.1963	27.8288
317	Incidence	High-income Asia Pacific	Both	Age-standardized	Idiopathic epilepsy	Rate	2018	44.0705	59.6607	27.4613
318	Incidence	High-income Asia Pacific	Both	Age-standardized	Idiopathic epilepsy	Rate	2019	43.9096	60.9223	26.9033
319	Incidence	High-income Asia Pacific	Both	Age-standardized	Idiopathic epilepsy	Rate	2020	43.9611	60.404	27.275
320	Incidence	High-income Asia Pacific	Both	Age-standardized	Idiopathic epilepsy	Rate	2021	45.039	62.6419	27.4398
385	Incidence	High-income North America	Both	Age-standardized	Idiopathic epilepsy	Rate	1990	36.5279	49.7121	24.6515
386	Incidence	High-income North America	Both	Age-standardized	Idiopathic epilepsy	Rate	1991	36.3387	49.3178	24.5007
387	Incidence	High-income North America	Both	Age-standardized	Idiopathic epilepsy	Rate	1992	36.2712	49.0002	24.623
388	Incidence	High-income North America	Both	Age-standardized	Idiopathic epilepsy	Rate	1993	36.3044	49.1277	24.6114
389	Incidence	High-income North America	Both	Age-standardized	Idiopathic epilepsy	Rate	1994	36.418	49.9108	24.2706
390	Incidence	High-income North America	Both	Age-standardized	Idiopathic epilepsy	Rate	1995	36.5896	50.4121	24.2044
391	Incidence	High-income North America	Both	Age-standardized	Idiopathic epilepsy	Rate	1996	37.452	50.8257	24.2672
392	Incidence	High-income North America	Both	Age-standardized	Idiopathic epilepsy	Rate	1997	39.2452	52.9185	25.9942
393	Incidence	High-income North America	Both	Age-standardized	Idiopathic epilepsy	Rate	1998	41.3592	55.6853	27.4491
394	Incidence	High-income North America	Both	Age-standardized	Idiopathic epilepsy	Rate	1999	43.1806	58.3481	28.5114
395	Incidence	High-income North America	Both	Age-standardized	Idiopathic epilepsy	Rate	2000	44.0935	59.441	29.1991
396	Incidence	High-income North America	Both	Age-standardized	Idiopathic epilepsy	Rate	2001	44.3016	59.3818	29.7312
397	Incidence	High-income North America	Both	Age-standardized	Idiopathic epilepsy	Rate	2002	44.429	59.6717	30.2369
398	Incidence	High-income North America	Both	Age-standardized	Idiopathic epilepsy	Rate	2003	44.486	60.0272	29.9889
399	Incidence	High-income North America	Both	Age-standardized	Idiopathic epilepsy	Rate	2004	44.4827	59.4818	29.7233
400	Incidence	High-income North America	Both	Age-standardized	Idiopathic epilepsy	Rate	2005	44.4295	59.5282	29.5556
401	Incidence	High-income North America	Both	Age-standardized	Idiopathic epilepsy	Rate	2006	44.2411	59.5829	29.7484
402	Incidence	High-income North America	Both	Age-standardized	Idiopathic epilepsy	Rate	2007	43.8923	59.5616	30.4392
403	Incidence	High-income North America	Both	Age-standardized	Idiopathic epilepsy	Rate	2008	43.4821	59.8622	30.434
404	Incidence	High-income North America	Both	Age-standardized	Idiopathic epilepsy	Rate	2009	43.1094	59.7167	29.7606
405	Incidence	High-income North America	Both	Age-standardized	Idiopathic epilepsy	Rate	2010	42.874	59.7085	28.0751
406	Incidence	High-income North America	Both	Age-standardized	Idiopathic epilepsy	Rate	2011	42.6593	58.9554	28.8197
407	Incidence	High-income North America	Both	Age-standardized	Idiopathic epilepsy	Rate	2012	42.3354	58.2606	28.5505
408	Incidence	High-income North America	Both	Age-standardized	Idiopathic epilepsy	Rate	2013	41.9822	57.419	28.2402
409	Incidence	High-income North America	Both	Age-standardized	Idiopathic epilepsy	Rate	2014	41.6806	56.7119	27.2241
410	Incidence	High-income North America	Both	Age-standardized	Idiopathic epilepsy	Rate	2015	41.513	56.1484	26.375
411	Incidence	High-income North America	Both	Age-standardized	Idiopathic epilepsy	Rate	2016	41.4887	56.4443	27.1187
412	Incidence	High-income North America	Both	Age-standardized	Idiopathic epilepsy	Rate	2017	41.5331	56.3538	27.2817
413	Incidence	High-income North America	Both	Age-standardized	Idiopathic epilepsy	Rate	2018	41.6023	56.8257	27.5289
414	Incidence	High-income North America	Both	Age-standardized	Idiopathic epilepsy	Rate	2019	41.6508	57.0559	27.5829
415	Incidence	High-income North America	Both	Age-standardized	Idiopathic epilepsy	Rate	2020	41.9239	57.5589	26.2005
416	Incidence	High-income North America	Both	Age-standardized	Idiopathic epilepsy	Rate	2021	42.1737	59.5909	26.9502
577	Incidence	North Africa and Middle East	Both	Age-standardized	Idiopathic epilepsy	Rate	1990	42.9814	59.6142	27.5525
578	Incidence	North Africa and Middle East	Both	Age-standardized	Idiopathic epilepsy	Rate	1991	43.0906	58.3992	28.9659
579	Incidence	North Africa and Middle East	Both	Age-standardized	Idiopathic epilepsy	Rate	1992	43.204	58.0491	29.8692
580	Incidence	North Africa and Middle East	Both	Age-standardized	Idiopathic epilepsy	Rate	1993	43.3186	57.7898	30.1164
581	Incidence	North Africa and Middle East	Both	Age-standardized	Idiopathic epilepsy	Rate	1994	43.4321	58.3937	29.9219
582	Incidence	North Africa and Middle East	Both	Age-standardized	Idiopathic epilepsy	Rate	1995	43.5582	58.551	29.8197
583	Incidence	North Africa and Middle East	Both	Age-standardized	Idiopathic epilepsy	Rate	1996	43.6844	57.9973	30.5487
584	Incidence	North Africa and Middle East	Both	Age-standardized	Idiopathic epilepsy	Rate	1997	43.8044	57.0123	31.6754
585	Incidence	North Africa and Middle East	Both	Age-standardized	Idiopathic epilepsy	Rate	1998	43.9299	58.4651	31.8023
586	Incidence	North Africa and Middle East	Both	Age-standardized	Idiopathic epilepsy	Rate	1999	44.0724	58.3989	31.3721
587	Incidence	North Africa and Middle East	Both	Age-standardized	Idiopathic epilepsy	Rate	2000	44.2497	58.9412	29.8171
588	Incidence	North Africa and Middle East	Both	Age-standardized	Idiopathic epilepsy	Rate	2001	44.481	58.62	31.2417
589	Incidence	North Africa and Middle East	Both	Age-standardized	Idiopathic epilepsy	Rate	2002	44.7549	59.8311	31.6999
590	Incidence	North Africa and Middle East	Both	Age-standardized	Idiopathic epilepsy	Rate	2003	45.0441	60.1811	31.8389
591	Incidence	North Africa and Middle East	Both	Age-standardized	Idiopathic epilepsy	Rate	2004	45.3335	61.0846	31.6427
592	Incidence	North Africa and Middle East	Both	Age-standardized	Idiopathic epilepsy	Rate	2005	45.6007	63.0218	30.5287
593	Incidence	North Africa and Middle East	Both	Age-standardized	Idiopathic epilepsy	Rate	2006	45.887	61.959	31.6923
594	Incidence	North Africa and Middle East	Both	Age-standardized	Idiopathic epilepsy	Rate	2007	46.2265	61.6195	32.2999
595	Incidence	North Africa and Middle East	Both	Age-standardized	Idiopathic epilepsy	Rate	2008	46.5838	60.4566	32.7106
596	Incidence	North Africa and Middle East	Both	Age-standardized	Idiopathic epilepsy	Rate	2009	46.8957	61.6725	32.4423
597	Incidence	North Africa and Middle East	Both	Age-standardized	Idiopathic epilepsy	Rate	2010	47.1004	62.3394	31.9582
598	Incidence	North Africa and Middle East	Both	Age-standardized	Idiopathic epilepsy	Rate	2011	47.197	61.6971	33.5148
599	Incidence	North Africa and Middle East	Both	Age-standardized	Idiopathic epilepsy	Rate	2012	47.2146	61.4385	33.3833
600	Incidence	North Africa and Middle East	Both	Age-standardized	Idiopathic epilepsy	Rate	2013	47.2039	60.8238	33.2649
601	Incidence	North Africa and Middle East	Both	Age-standardized	Idiopathic epilepsy	Rate	2014	47.2025	62.6163	32.5585
602	Incidence	North Africa and Middle East	Both	Age-standardized	Idiopathic epilepsy	Rate	2015	47.2287	64.3755	31.7995
603	Incidence	North Africa and Middle East	Both	Age-standardized	Idiopathic epilepsy	Rate	2016	47.1814	62.2837	32.3676
604	Incidence	North Africa and Middle East	Both	Age-standardized	Idiopathic epilepsy	Rate	2017	47.0006	61.3314	32.0809
605	Incidence	North Africa and Middle East	Both	Age-standardized	Idiopathic epilepsy	Rate	2018	46.7771	60.6215	32.0539
606	Incidence	North Africa and Middle East	Both	Age-standardized	Idiopathic epilepsy	Rate	2019	46.6019	61.96	30.6195
607	Incidence	North Africa and Middle East	Both	Age-standardized	Idiopathic epilepsy	Rate	2020	46.3128	60.9046	31.2212
608	Incidence	North Africa and Middle East	Both	Age-standardized	Idiopathic epilepsy	Rate	2021	47.3684	66.7487	32.2779
65	Incidence	Oceania	Both	Age-standardized	Idiopathic epilepsy	Rate	1990	30.1245	50.3923	13.8621
66	Incidence	Oceania	Both	Age-standardized	Idiopathic epilepsy	Rate	1991	30.2002	47.3673	15.2204
67	Incidence	Oceania	Both	Age-standardized	Idiopathic epilepsy	Rate	1992	30.2553	46.6173	16.451
68	Incidence	Oceania	Both	Age-standardized	Idiopathic epilepsy	Rate	1993	30.2893	45.801	16.6971
69	Incidence	Oceania	Both	Age-standardized	Idiopathic epilepsy	Rate	1994	30.3036	47.1838	15.3663
70	Incidence	Oceania	Both	Age-standardized	Idiopathic epilepsy	Rate	1995	30.3004	49.3574	13.6156
71	Incidence	Oceania	Both	Age-standardized	Idiopathic epilepsy	Rate	1996	30.2726	47.3473	16.111
72	Incidence	Oceania	Both	Age-standardized	Idiopathic epilepsy	Rate	1997	30.2239	46.3879	16.6846
73	Incidence	Oceania	Both	Age-standardized	Idiopathic epilepsy	Rate	1998	30.1666	46.0461	16.9918
74	Incidence	Oceania	Both	Age-standardized	Idiopathic epilepsy	Rate	1999	30.1132	48.3602	15.9729
75	Incidence	Oceania	Both	Age-standardized	Idiopathic epilepsy	Rate	2000	30.0751	51.0154	13.5861
76	Incidence	Oceania	Both	Age-standardized	Idiopathic epilepsy	Rate	2001	30.04	48.0361	15.4227
77	Incidence	Oceania	Both	Age-standardized	Idiopathic epilepsy	Rate	2002	29.9961	45.4822	16.1195
78	Incidence	Oceania	Both	Age-standardized	Idiopathic epilepsy	Rate	2003	29.951	45.678	14.9815
79	Incidence	Oceania	Both	Age-standardized	Idiopathic epilepsy	Rate	2004	29.9118	46.3737	13.9396
80	Incidence	Oceania	Both	Age-standardized	Idiopathic epilepsy	Rate	2005	29.8838	47.9046	12.1048
81	Incidence	Oceania	Both	Age-standardized	Idiopathic epilepsy	Rate	2006	29.8852	46.4326	14.6327
82	Incidence	Oceania	Both	Age-standardized	Idiopathic epilepsy	Rate	2007	29.9148	45.9346	15.5964
83	Incidence	Oceania	Both	Age-standardized	Idiopathic epilepsy	Rate	2008	29.9504	45.1436	15.1897
84	Incidence	Oceania	Both	Age-standardized	Idiopathic epilepsy	Rate	2009	29.9693	47.4841	14.5618
85	Incidence	Oceania	Both	Age-standardized	Idiopathic epilepsy	Rate	2010	29.9493	49.0962	13.3468
86	Incidence	Oceania	Both	Age-standardized	Idiopathic epilepsy	Rate	2011	29.8603	46.9142	14.1729
87	Incidence	Oceania	Both	Age-standardized	Idiopathic epilepsy	Rate	2012	29.7123	44.4396	15.203
88	Incidence	Oceania	Both	Age-standardized	Idiopathic epilepsy	Rate	2013	29.5497	44.9959	15.1878
89	Incidence	Oceania	Both	Age-standardized	Idiopathic epilepsy	Rate	2014	29.413	46.1931	14.3321
90	Incidence	Oceania	Both	Age-standardized	Idiopathic epilepsy	Rate	2015	29.3429	50.179	12.3809
91	Incidence	Oceania	Both	Age-standardized	Idiopathic epilepsy	Rate	2016	29.3754	46.8616	13.9384
92	Incidence	Oceania	Both	Age-standardized	Idiopathic epilepsy	Rate	2017	29.4843	45.0196	14.5807
93	Incidence	Oceania	Both	Age-standardized	Idiopathic epilepsy	Rate	2018	29.6183	45.1859	14.9565
94	Incidence	Oceania	Both	Age-standardized	Idiopathic epilepsy	Rate	2019	29.7282	48.8186	13.1818
95	Incidence	Oceania	Both	Age-standardized	Idiopathic epilepsy	Rate	2020	29.9	49.2491	12.8772
96	Incidence	Oceania	Both	Age-standardized	Idiopathic epilepsy	Rate	2021	29.708	48.4019	11.8911
609	Incidence	South Asia	Both	Age-standardized	Idiopathic epilepsy	Rate	1990	30.7993	43.327	19.0458
610	Incidence	South Asia	Both	Age-standardized	Idiopathic epilepsy	Rate	1991	31.2786	43.6866	20.1966
611	Incidence	South Asia	Both	Age-standardized	Idiopathic epilepsy	Rate	1992	31.6443	43.5879	20.6017
612	Incidence	South Asia	Both	Age-standardized	Idiopathic epilepsy	Rate	1993	31.9024	43.933	20.6221
613	Incidence	South Asia	Both	Age-standardized	Idiopathic epilepsy	Rate	1994	32.0596	44.1558	20.7293
614	Incidence	South Asia	Both	Age-standardized	Idiopathic epilepsy	Rate	1995	32.1212	44.1986	21.063
615	Incidence	South Asia	Both	Age-standardized	Idiopathic epilepsy	Rate	1996	31.9689	43.6238	20.885
616	Incidence	South Asia	Both	Age-standardized	Idiopathic epilepsy	Rate	1997	31.5748	42.5652	21.0103
617	Incidence	South Asia	Both	Age-standardized	Idiopathic epilepsy	Rate	1998	31.0782	41.432	20.7791
618	Incidence	South Asia	Both	Age-standardized	Idiopathic epilepsy	Rate	1999	30.618	40.9187	20.2877
619	Incidence	South Asia	Both	Age-standardized	Idiopathic epilepsy	Rate	2000	30.3317	40.944	19.8223
620	Incidence	South Asia	Both	Age-standardized	Idiopathic epilepsy	Rate	2001	30.1815	40.1444	20.3418
621	Incidence	South Asia	Both	Age-standardized	Idiopathic epilepsy	Rate	2002	30.0519	40.1161	20.552
622	Incidence	South Asia	Both	Age-standardized	Idiopathic epilepsy	Rate	2003	29.962	39.8297	20.8398
623	Incidence	South Asia	Both	Age-standardized	Idiopathic epilepsy	Rate	2004	29.9288	40.227	20.4869
624	Incidence	South Asia	Both	Age-standardized	Idiopathic epilepsy	Rate	2005	29.9697	40.9074	20.4273
625	Incidence	South Asia	Both	Age-standardized	Idiopathic epilepsy	Rate	2006	30.0858	40.313	20.8692
626	Incidence	South Asia	Both	Age-standardized	Idiopathic epilepsy	Rate	2007	30.2572	40.004	21.1043
627	Incidence	South Asia	Both	Age-standardized	Idiopathic epilepsy	Rate	2008	30.4707	39.67	21.2608
628	Incidence	South Asia	Both	Age-standardized	Idiopathic epilepsy	Rate	2009	30.7126	40.2304	21.6945
629	Incidence	South Asia	Both	Age-standardized	Idiopathic epilepsy	Rate	2010	30.9679	40.4845	21.5603
630	Incidence	South Asia	Both	Age-standardized	Idiopathic epilepsy	Rate	2011	31.3436	40.6576	22.249
631	Incidence	South Asia	Both	Age-standardized	Idiopathic epilepsy	Rate	2012	31.8768	41.6748	23.0853
632	Incidence	South Asia	Both	Age-standardized	Idiopathic epilepsy	Rate	2013	32.4492	42.736	24.0926
633	Incidence	South Asia	Both	Age-standardized	Idiopathic epilepsy	Rate	2014	32.9444	43.7433	24.2762
634	Incidence	South Asia	Both	Age-standardized	Idiopathic epilepsy	Rate	2015	33.2491	44.419	24.371
635	Incidence	South Asia	Both	Age-standardized	Idiopathic epilepsy	Rate	2016	33.3271	43.9669	24.6243
636	Incidence	South Asia	Both	Age-standardized	Idiopathic epilepsy	Rate	2017	33.2641	43.1996	24.3941
637	Incidence	South Asia	Both	Age-standardized	Idiopathic epilepsy	Rate	2018	33.1312	42.5646	24.0585
638	Incidence	South Asia	Both	Age-standardized	Idiopathic epilepsy	Rate	2019	32.999	42.8511	23.6678
639	Incidence	South Asia	Both	Age-standardized	Idiopathic epilepsy	Rate	2020	32.5156	43.0672	23.3294
640	Incidence	South Asia	Both	Age-standardized	Idiopathic epilepsy	Rate	2021	33.0979	42.4857	23.4306
97	Incidence	Southeast Asia	Both	Age-standardized	Idiopathic epilepsy	Rate	1990	31.9712	44.2376	22.4865
98	Incidence	Southeast Asia	Both	Age-standardized	Idiopathic epilepsy	Rate	1991	32.2012	43.7214	22.9917
99	Incidence	Southeast Asia	Both	Age-standardized	Idiopathic epilepsy	Rate	1992	32.4276	43.3996	23.0183
100	Incidence	Southeast Asia	Both	Age-standardized	Idiopathic epilepsy	Rate	1993	32.6441	43.6873	22.9521
101	Incidence	Southeast Asia	Both	Age-standardized	Idiopathic epilepsy	Rate	1994	32.8443	44.3904	22.3509
102	Incidence	Southeast Asia	Both	Age-standardized	Idiopathic epilepsy	Rate	1995	33.0212	45.1934	22.0839
103	Incidence	Southeast Asia	Both	Age-standardized	Idiopathic epilepsy	Rate	1996	33.1967	44.5736	22.5316
104	Incidence	Southeast Asia	Both	Age-standardized	Idiopathic epilepsy	Rate	1997	33.3879	44.2019	23.217
105	Incidence	Southeast Asia	Both	Age-standardized	Idiopathic epilepsy	Rate	1998	33.5812	43.7894	23.7356
106	Incidence	Southeast Asia	Both	Age-standardized	Idiopathic epilepsy	Rate	1999	33.762	43.9604	24.2024
107	Incidence	Southeast Asia	Both	Age-standardized	Idiopathic epilepsy	Rate	2000	33.9167	44.9843	24.25
108	Incidence	Southeast Asia	Both	Age-standardized	Idiopathic epilepsy	Rate	2001	34.0592	44.6024	24.6317
109	Incidence	Southeast Asia	Both	Age-standardized	Idiopathic epilepsy	Rate	2002	34.2094	44.319	24.3573
110	Incidence	Southeast Asia	Both	Age-standardized	Idiopathic epilepsy	Rate	2003	34.3677	44.7494	24.0126
111	Incidence	Southeast Asia	Both	Age-standardized	Idiopathic epilepsy	Rate	2004	34.5322	45.9682	23.4508
112	Incidence	Southeast Asia	Both	Age-standardized	Idiopathic epilepsy	Rate	2005	34.7041	46.9151	23.1777
113	Incidence	Southeast Asia	Both	Age-standardized	Idiopathic epilepsy	Rate	2006	34.9304	46.3447	24.0851
114	Incidence	Southeast Asia	Both	Age-standardized	Idiopathic epilepsy	Rate	2007	35.2231	46.2373	24.3432
115	Incidence	Southeast Asia	Both	Age-standardized	Idiopathic epilepsy	Rate	2008	35.5385	46.5244	24.5058
116	Incidence	Southeast Asia	Both	Age-standardized	Idiopathic epilepsy	Rate	2009	35.8271	46.9737	24.8017
117	Incidence	Southeast Asia	Both	Age-standardized	Idiopathic epilepsy	Rate	2010	36.0231	47.6545	24.0368
118	Incidence	Southeast Asia	Both	Age-standardized	Idiopathic epilepsy	Rate	2011	36.1206	47.4094	25.3598
119	Incidence	Southeast Asia	Both	Age-standardized	Idiopathic epilepsy	Rate	2012	36.1774	47.0201	25.6854
120	Incidence	Southeast Asia	Both	Age-standardized	Idiopathic epilepsy	Rate	2013	36.214	47.1891	26.29
121	Incidence	Southeast Asia	Both	Age-standardized	Idiopathic epilepsy	Rate	2014	36.2464	47.608	25.9536
122	Incidence	Southeast Asia	Both	Age-standardized	Idiopathic epilepsy	Rate	2015	36.2964	48.4969	25.1584
123	Incidence	Southeast Asia	Both	Age-standardized	Idiopathic epilepsy	Rate	2016	36.3744	48.5347	26.1632
124	Incidence	Southeast Asia	Both	Age-standardized	Idiopathic epilepsy	Rate	2017	36.459	48.4276	26.8357
125	Incidence	Southeast Asia	Both	Age-standardized	Idiopathic epilepsy	Rate	2018	36.5224	48.3126	26.2855
126	Incidence	Southeast Asia	Both	Age-standardized	Idiopathic epilepsy	Rate	2019	36.5362	49.1691	25.3876
127	Incidence	Southeast Asia	Both	Age-standardized	Idiopathic epilepsy	Rate	2020	36.2456	48.3607	25.3892
128	Incidence	Southeast Asia	Both	Age-standardized	Idiopathic epilepsy	Rate	2021	37.1434	50.8438	25.4379
225	Incidence	Southern Latin America	Both	Age-standardized	Idiopathic epilepsy	Rate	1990	47.0785	71.8092	21.6086
226	Incidence	Southern Latin America	Both	Age-standardized	Idiopathic epilepsy	Rate	1991	46.9343	69.3316	24.7464
227	Incidence	Southern Latin America	Both	Age-standardized	Idiopathic epilepsy	Rate	1992	46.8633	68.3509	27.0966
228	Incidence	Southern Latin America	Both	Age-standardized	Idiopathic epilepsy	Rate	1993	46.8577	68.4749	27.7502
229	Incidence	Southern Latin America	Both	Age-standardized	Idiopathic epilepsy	Rate	1994	46.9091	70.1317	25.8888
230	Incidence	Southern Latin America	Both	Age-standardized	Idiopathic epilepsy	Rate	1995	47.0075	73.6292	21.9103
231	Incidence	Southern Latin America	Both	Age-standardized	Idiopathic epilepsy	Rate	1996	47.2351	71.8191	25.1719
232	Incidence	Southern Latin America	Both	Age-standardized	Idiopathic epilepsy	Rate	1997	47.617	70.023	27.1238
233	Incidence	Southern Latin America	Both	Age-standardized	Idiopathic epilepsy	Rate	1998	48.0591	69.8386	27.0499
234	Incidence	Southern Latin America	Both	Age-standardized	Idiopathic epilepsy	Rate	1999	48.466	71.1971	24.9857
235	Incidence	Southern Latin America	Both	Age-standardized	Idiopathic epilepsy	Rate	2000	48.7366	73.2269	21.2503
236	Incidence	Southern Latin America	Both	Age-standardized	Idiopathic epilepsy	Rate	2001	48.8737	71.2677	24.7688
237	Incidence	Southern Latin America	Both	Age-standardized	Idiopathic epilepsy	Rate	2002	48.9654	69.2099	29.186
238	Incidence	Southern Latin America	Both	Age-standardized	Idiopathic epilepsy	Rate	2003	49.0347	70.1335	30.5622
239	Incidence	Southern Latin America	Both	Age-standardized	Idiopathic epilepsy	Rate	2004	49.1052	72.7779	26.684
240	Incidence	Southern Latin America	Both	Age-standardized	Idiopathic epilepsy	Rate	2005	49.203	75.7961	22.6309
241	Incidence	Southern Latin America	Both	Age-standardized	Idiopathic epilepsy	Rate	2006	49.3433	73.8787	25.9697
242	Incidence	Southern Latin America	Both	Age-standardized	Idiopathic epilepsy	Rate	2007	49.5093	72.1254	27.9464
243	Incidence	Southern Latin America	Both	Age-standardized	Idiopathic epilepsy	Rate	2008	49.6796	71.6436	28.4895
244	Incidence	Southern Latin America	Both	Age-standardized	Idiopathic epilepsy	Rate	2009	49.8325	73.2693	26.1552
245	Incidence	Southern Latin America	Both	Age-standardized	Idiopathic epilepsy	Rate	2010	49.9466	76.7624	22.7909
246	Incidence	Southern Latin America	Both	Age-standardized	Idiopathic epilepsy	Rate	2011	49.975	72.8715	27.3687
247	Incidence	Southern Latin America	Both	Age-standardized	Idiopathic epilepsy	Rate	2012	49.9232	72.4799	29.7891
248	Incidence	Southern Latin America	Both	Age-standardized	Idiopathic epilepsy	Rate	2013	49.8493	73.2672	28.2555
249	Incidence	Southern Latin America	Both	Age-standardized	Idiopathic epilepsy	Rate	2014	49.8117	75.2659	25.2112
250	Incidence	Southern Latin America	Both	Age-standardized	Idiopathic epilepsy	Rate	2015	49.8685	78.2363	22.5515
251	Incidence	Southern Latin America	Both	Age-standardized	Idiopathic epilepsy	Rate	2016	50.0652	74.0098	27.2829
252	Incidence	Southern Latin America	Both	Age-standardized	Idiopathic epilepsy	Rate	2017	50.3626	73.0665	30.09
253	Incidence	Southern Latin America	Both	Age-standardized	Idiopathic epilepsy	Rate	2018	50.6973	74.2206	28.8481
254	Incidence	Southern Latin America	Both	Age-standardized	Idiopathic epilepsy	Rate	2019	50.9965	77.8207	26.0355
255	Incidence	Southern Latin America	Both	Age-standardized	Idiopathic epilepsy	Rate	2020	51.7668	78.8331	24.7475
256	Incidence	Southern Latin America	Both	Age-standardized	Idiopathic epilepsy	Rate	2021	51.7731	78.4046	25.0081
641	Incidence	Southern Sub-Saharan Africa	Both	Age-standardized	Idiopathic epilepsy	Rate	1990	55.8132	76.4433	36.3819
642	Incidence	Southern Sub-Saharan Africa	Both	Age-standardized	Idiopathic epilepsy	Rate	1991	55.9603	75.7628	38.8185
643	Incidence	Southern Sub-Saharan Africa	Both	Age-standardized	Idiopathic epilepsy	Rate	1992	56.2431	74.8686	40.0644
644	Incidence	Southern Sub-Saharan Africa	Both	Age-standardized	Idiopathic epilepsy	Rate	1993	56.6376	74.0859	40.6483
645	Incidence	Southern Sub-Saharan Africa	Both	Age-standardized	Idiopathic epilepsy	Rate	1994	57.1196	76.0512	39.7266
646	Incidence	Southern Sub-Saharan Africa	Both	Age-standardized	Idiopathic epilepsy	Rate	1995	57.6628	79.4054	38.6858
647	Incidence	Southern Sub-Saharan Africa	Both	Age-standardized	Idiopathic epilepsy	Rate	1996	58.6196	78.7351	40.2543
648	Incidence	Southern Sub-Saharan Africa	Both	Age-standardized	Idiopathic epilepsy	Rate	1997	60.088	78.7522	42.7235
649	Incidence	Southern Sub-Saharan Africa	Both	Age-standardized	Idiopathic epilepsy	Rate	1998	61.6602	81.0102	43.6967
650	Incidence	Southern Sub-Saharan Africa	Both	Age-standardized	Idiopathic epilepsy	Rate	1999	62.9339	82.9986	43.5031
651	Incidence	Southern Sub-Saharan Africa	Both	Age-standardized	Idiopathic epilepsy	Rate	2000	63.508	85.1095	41.3187
652	Incidence	Southern Sub-Saharan Africa	Both	Age-standardized	Idiopathic epilepsy	Rate	2001	63.1427	83.5431	42.1341
653	Incidence	Southern Sub-Saharan Africa	Both	Age-standardized	Idiopathic epilepsy	Rate	2002	62.1061	81.4861	42.4597
654	Incidence	Southern Sub-Saharan Africa	Both	Age-standardized	Idiopathic epilepsy	Rate	2003	60.7623	79.8114	41.7155
655	Incidence	Southern Sub-Saharan Africa	Both	Age-standardized	Idiopathic epilepsy	Rate	2004	59.4768	79.0235	39.9967
656	Incidence	Southern Sub-Saharan Africa	Both	Age-standardized	Idiopathic epilepsy	Rate	2005	58.6163	80.8414	37.5335
657	Incidence	Southern Sub-Saharan Africa	Both	Age-standardized	Idiopathic epilepsy	Rate	2006	58.0306	77.8032	38.2911
658	Incidence	Southern Sub-Saharan Africa	Both	Age-standardized	Idiopathic epilepsy	Rate	2007	57.3855	76.3896	38.7332
659	Incidence	Southern Sub-Saharan Africa	Both	Age-standardized	Idiopathic epilepsy	Rate	2008	56.776	77.0906	38.0999
660	Incidence	Southern Sub-Saharan Africa	Both	Age-standardized	Idiopathic epilepsy	Rate	2009	56.2994	77.0648	36.8303
661	Incidence	Southern Sub-Saharan Africa	Both	Age-standardized	Idiopathic epilepsy	Rate	2010	56.0562	78.2512	36.2731
662	Incidence	Southern Sub-Saharan Africa	Both	Age-standardized	Idiopathic epilepsy	Rate	2011	56.0651	76.0532	37.6824
663	Incidence	Southern Sub-Saharan Africa	Both	Age-standardized	Idiopathic epilepsy	Rate	2012	56.2185	74.8663	38.5772
664	Incidence	Southern Sub-Saharan Africa	Both	Age-standardized	Idiopathic epilepsy	Rate	2013	56.4316	74.5991	39.0673
665	Incidence	Southern Sub-Saharan Africa	Both	Age-standardized	Idiopathic epilepsy	Rate	2014	56.6188	75.2289	37.8202
666	Incidence	Southern Sub-Saharan Africa	Both	Age-standardized	Idiopathic epilepsy	Rate	2015	56.6936	76.2646	36.2279
667	Incidence	Southern Sub-Saharan Africa	Both	Age-standardized	Idiopathic epilepsy	Rate	2016	56.5178	75.1019	38.3897
668	Incidence	Southern Sub-Saharan Africa	Both	Age-standardized	Idiopathic epilepsy	Rate	2017	56.1327	73.8826	38.2617
669	Incidence	Southern Sub-Saharan Africa	Both	Age-standardized	Idiopathic epilepsy	Rate	2018	55.7214	73.8025	37.63
670	Incidence	Southern Sub-Saharan Africa	Both	Age-standardized	Idiopathic epilepsy	Rate	2019	55.4647	75.7209	35.693
671	Incidence	Southern Sub-Saharan Africa	Both	Age-standardized	Idiopathic epilepsy	Rate	2020	55.3564	74.9626	36.1098
672	Incidence	Southern Sub-Saharan Africa	Both	Age-standardized	Idiopathic epilepsy	Rate	2021	56.6472	78.6323	36.7572
481	Incidence	Tropical Latin America	Both	Age-standardized	Idiopathic epilepsy	Rate	1990	61.0665	84.0164	38.3616
482	Incidence	Tropical Latin America	Both	Age-standardized	Idiopathic epilepsy	Rate	1991	60.5361	81.1194	39.6987
483	Incidence	Tropical Latin America	Both	Age-standardized	Idiopathic epilepsy	Rate	1992	59.8991	79.5781	41.5995
484	Incidence	Tropical Latin America	Both	Age-standardized	Idiopathic epilepsy	Rate	1993	59.178	78.6696	40.8471
485	Incidence	Tropical Latin America	Both	Age-standardized	Idiopathic epilepsy	Rate	1994	58.3961	77.6001	39.5526
486	Incidence	Tropical Latin America	Both	Age-standardized	Idiopathic epilepsy	Rate	1995	57.5765	78.1154	37.9217
487	Incidence	Tropical Latin America	Both	Age-standardized	Idiopathic epilepsy	Rate	1996	56.3936	75.7592	38.6057
488	Incidence	Tropical Latin America	Both	Age-standardized	Idiopathic epilepsy	Rate	1997	54.755	71.8341	38.5558
489	Incidence	Tropical Latin America	Both	Age-standardized	Idiopathic epilepsy	Rate	1998	53.0318	70.1601	36.6835
490	Incidence	Tropical Latin America	Both	Age-standardized	Idiopathic epilepsy	Rate	1999	51.5936	68.0206	34.6325
491	Incidence	Tropical Latin America	Both	Age-standardized	Idiopathic epilepsy	Rate	2000	50.81	68.5226	33.4067
492	Incidence	Tropical Latin America	Both	Age-standardized	Idiopathic epilepsy	Rate	2001	50.5109	66.8028	33.1731
493	Incidence	Tropical Latin America	Both	Age-standardized	Idiopathic epilepsy	Rate	2002	50.2811	65.1823	34.3912
494	Incidence	Tropical Latin America	Both	Age-standardized	Idiopathic epilepsy	Rate	2003	50.1214	64.9152	35.6885
495	Incidence	Tropical Latin America	Both	Age-standardized	Idiopathic epilepsy	Rate	2004	50.0329	65.5459	34.5671
496	Incidence	Tropical Latin America	Both	Age-standardized	Idiopathic epilepsy	Rate	2005	50.0166	66.7338	33.5202
497	Incidence	Tropical Latin America	Both	Age-standardized	Idiopathic epilepsy	Rate	2006	50.1911	66.9862	34.8841
498	Incidence	Tropical Latin America	Both	Age-standardized	Idiopathic epilepsy	Rate	2007	50.5958	67.7234	35.5949
499	Incidence	Tropical Latin America	Both	Age-standardized	Idiopathic epilepsy	Rate	2008	51.1144	68.2672	35.8128
500	Incidence	Tropical Latin America	Both	Age-standardized	Idiopathic epilepsy	Rate	2009	51.6318	69.2192	36.0478
501	Incidence	Tropical Latin America	Both	Age-standardized	Idiopathic epilepsy	Rate	2010	52.0343	71.7743	34.8275
502	Incidence	Tropical Latin America	Both	Age-standardized	Idiopathic epilepsy	Rate	2011	52.5512	71.0543	36.2813
503	Incidence	Tropical Latin America	Both	Age-standardized	Idiopathic epilepsy	Rate	2012	53.3533	70.8217	37.2779
504	Incidence	Tropical Latin America	Both	Age-standardized	Idiopathic epilepsy	Rate	2013	54.238	71.7578	37.2252
505	Incidence	Tropical Latin America	Both	Age-standardized	Idiopathic epilepsy	Rate	2014	55.0019	73.7951	37.0321
506	Incidence	Tropical Latin America	Both	Age-standardized	Idiopathic epilepsy	Rate	2015	55.4409	75.4209	36.0414
507	Incidence	Tropical Latin America	Both	Age-standardized	Idiopathic epilepsy	Rate	2016	55.4886	74.7257	38.0231
508	Incidence	Tropical Latin America	Both	Age-standardized	Idiopathic epilepsy	Rate	2017	55.336	73.8324	38.5798
509	Incidence	Tropical Latin America	Both	Age-standardized	Idiopathic epilepsy	Rate	2018	55.1633	73.1791	38.875
510	Incidence	Tropical Latin America	Both	Age-standardized	Idiopathic epilepsy	Rate	2019	55.1504	75.414	37.235
511	Incidence	Tropical Latin America	Both	Age-standardized	Idiopathic epilepsy	Rate	2020	55.934	74.8044	38.03
512	Incidence	Tropical Latin America	Both	Age-standardized	Idiopathic epilepsy	Rate	2021	55.2347	73.6875	37.0541
193	Incidence	Western Europe	Both	Age-standardized	Idiopathic epilepsy	Rate	1990	60.1801	81.6084	39.826
194	Incidence	Western Europe	Both	Age-standardized	Idiopathic epilepsy	Rate	1991	60.7597	81.3774	41.3806
195	Incidence	Western Europe	Both	Age-standardized	Idiopathic epilepsy	Rate	1992	61.2586	81.4372	42.1608
196	Incidence	Western Europe	Both	Age-standardized	Idiopathic epilepsy	Rate	1993	61.6719	82.7136	41.5414
197	Incidence	Western Europe	Both	Age-standardized	Idiopathic epilepsy	Rate	1994	61.9935	83.9733	41.9675
198	Incidence	Western Europe	Both	Age-standardized	Idiopathic epilepsy	Rate	1995	62.2178	85.0973	39.7034
199	Incidence	Western Europe	Both	Age-standardized	Idiopathic epilepsy	Rate	1996	62.3144	85.1721	40.7728
200	Incidence	Western Europe	Both	Age-standardized	Idiopathic epilepsy	Rate	1997	62.3056	85.1052	41.0273
201	Incidence	Western Europe	Both	Age-standardized	Idiopathic epilepsy	Rate	1998	62.2656	84.8413	40.563
202	Incidence	Western Europe	Both	Age-standardized	Idiopathic epilepsy	Rate	1999	62.2714	84.7823	40.5771
203	Incidence	Western Europe	Both	Age-standardized	Idiopathic epilepsy	Rate	2000	62.3953	85.348	38.6054
204	Incidence	Western Europe	Both	Age-standardized	Idiopathic epilepsy	Rate	2001	62.7694	85.709	40.3992
205	Incidence	Western Europe	Both	Age-standardized	Idiopathic epilepsy	Rate	2002	63.3798	86.4958	41.8716
206	Incidence	Western Europe	Both	Age-standardized	Idiopathic epilepsy	Rate	2003	64.0722	87.2745	40.4604
207	Incidence	Western Europe	Both	Age-standardized	Idiopathic epilepsy	Rate	2004	64.6945	89.2906	41.1825
208	Incidence	Western Europe	Both	Age-standardized	Idiopathic epilepsy	Rate	2005	65.0967	89.6603	40.238
209	Incidence	Western Europe	Both	Age-standardized	Idiopathic epilepsy	Rate	2006	65.343	88.9575	41.456
210	Incidence	Western Europe	Both	Age-standardized	Idiopathic epilepsy	Rate	2007	65.5666	87.3332	42.4452
211	Incidence	Western Europe	Both	Age-standardized	Idiopathic epilepsy	Rate	2008	65.7411	87.396	43.1226
212	Incidence	Western Europe	Both	Age-standardized	Idiopathic epilepsy	Rate	2009	65.8532	87.9875	43.4208
213	Incidence	Western Europe	Both	Age-standardized	Idiopathic epilepsy	Rate	2010	65.8917	90.3024	42.3247
214	Incidence	Western Europe	Both	Age-standardized	Idiopathic epilepsy	Rate	2011	65.888	89.2181	43.0808
215	Incidence	Western Europe	Both	Age-standardized	Idiopathic epilepsy	Rate	2012	65.8945	90.2112	43.2481
216	Incidence	Western Europe	Both	Age-standardized	Idiopathic epilepsy	Rate	2013	65.9235	90.3014	42.6986
217	Incidence	Western Europe	Both	Age-standardized	Idiopathic epilepsy	Rate	2014	65.9814	90.3363	42.1487
218	Incidence	Western Europe	Both	Age-standardized	Idiopathic epilepsy	Rate	2015	66.0671	91.3029	41.5997
219	Incidence	Western Europe	Both	Age-standardized	Idiopathic epilepsy	Rate	2016	66.2099	90.2805	43.1169
220	Incidence	Western Europe	Both	Age-standardized	Idiopathic epilepsy	Rate	2017	66.4042	89.4179	44.852
221	Incidence	Western Europe	Both	Age-standardized	Idiopathic epilepsy	Rate	2018	66.5711	89.9695	43.7955
222	Incidence	Western Europe	Both	Age-standardized	Idiopathic epilepsy	Rate	2019	66.6474	90.944	41.124
223	Incidence	Western Europe	Both	Age-standardized	Idiopathic epilepsy	Rate	2020	64.487	89.9052	39.8967
224	Incidence	Western Europe	Both	Age-standardized	Idiopathic epilepsy	Rate	2021	65.2835	89.0567	41.2549
673	Incidence	Western Sub-Saharan Africa	Both	Age-standardized	Idiopathic epilepsy	Rate	1990	53.4503	75.5402	33.4827
674	Incidence	Western Sub-Saharan Africa	Both	Age-standardized	Idiopathic epilepsy	Rate	1991	53.761	75.0546	34.0584
675	Incidence	Western Sub-Saharan Africa	Both	Age-standardized	Idiopathic epilepsy	Rate	1992	54.1404	75.1599	34.1958
676	Incidence	Western Sub-Saharan Africa	Both	Age-standardized	Idiopathic epilepsy	Rate	1993	54.5452	76.5072	33.9773
677	Incidence	Western Sub-Saharan Africa	Both	Age-standardized	Idiopathic epilepsy	Rate	1994	54.9378	78.1253	33.3342
678	Incidence	Western Sub-Saharan Africa	Both	Age-standardized	Idiopathic epilepsy	Rate	1995	55.2825	79.2617	33.0701
679	Incidence	Western Sub-Saharan Africa	Both	Age-standardized	Idiopathic epilepsy	Rate	1996	55.8779	78.5226	34.7185
680	Incidence	Western Sub-Saharan Africa	Both	Age-standardized	Idiopathic epilepsy	Rate	1997	56.8707	79.0777	35.7658
681	Incidence	Western Sub-Saharan Africa	Both	Age-standardized	Idiopathic epilepsy	Rate	1998	57.9821	79.7463	37.1443
682	Incidence	Western Sub-Saharan Africa	Both	Age-standardized	Idiopathic epilepsy	Rate	1999	58.9316	80.6526	38.1132
683	Incidence	Western Sub-Saharan Africa	Both	Age-standardized	Idiopathic epilepsy	Rate	2000	59.4412	82.2655	37.7294
684	Incidence	Western Sub-Saharan Africa	Both	Age-standardized	Idiopathic epilepsy	Rate	2001	59.5219	80.9961	39.3336
685	Incidence	Western Sub-Saharan Africa	Both	Age-standardized	Idiopathic epilepsy	Rate	2002	59.4387	80.4284	40.2165
686	Incidence	Western Sub-Saharan Africa	Both	Age-standardized	Idiopathic epilepsy	Rate	2003	59.2892	79.7636	40.286
687	Incidence	Western Sub-Saharan Africa	Both	Age-standardized	Idiopathic epilepsy	Rate	2004	59.1684	79.421	40.0152
688	Incidence	Western Sub-Saharan Africa	Both	Age-standardized	Idiopathic epilepsy	Rate	2005	59.1704	79.8501	39.085
689	Incidence	Western Sub-Saharan Africa	Both	Age-standardized	Idiopathic epilepsy	Rate	2006	59.4064	79.2392	40.6963
690	Incidence	Western Sub-Saharan Africa	Both	Age-standardized	Idiopathic epilepsy	Rate	2007	59.8181	79.1002	41.394
691	Incidence	Western Sub-Saharan Africa	Both	Age-standardized	Idiopathic epilepsy	Rate	2008	60.2562	80.1359	42.0827
692	Incidence	Western Sub-Saharan Africa	Both	Age-standardized	Idiopathic epilepsy	Rate	2009	60.571	80.5697	42.3475
693	Incidence	Western Sub-Saharan Africa	Both	Age-standardized	Idiopathic epilepsy	Rate	2010	60.614	80.9516	42.2411
694	Incidence	Western Sub-Saharan Africa	Both	Age-standardized	Idiopathic epilepsy	Rate	2011	60.1435	79.8796	42.8506
695	Incidence	Western Sub-Saharan Africa	Both	Age-standardized	Idiopathic epilepsy	Rate	2012	59.219	77.8158	42.5597
696	Incidence	Western Sub-Saharan Africa	Both	Age-standardized	Idiopathic epilepsy	Rate	2013	58.142	76.201	41.786
697	Incidence	Western Sub-Saharan Africa	Both	Age-standardized	Idiopathic epilepsy	Rate	2014	57.2122	74.1401	40.9061
698	Incidence	Western Sub-Saharan Africa	Both	Age-standardized	Idiopathic epilepsy	Rate	2015	56.7335	73.352	40.1996
699	Incidence	Western Sub-Saharan Africa	Both	Age-standardized	Idiopathic epilepsy	Rate	2016	56.8364	72.7848	41.3388
700	Incidence	Western Sub-Saharan Africa	Both	Age-standardized	Idiopathic epilepsy	Rate	2017	57.2832	73.2238	42.1857
701	Incidence	Western Sub-Saharan Africa	Both	Age-standardized	Idiopathic epilepsy	Rate	2018	57.8344	73.7734	42.4489
702	Incidence	Western Sub-Saharan Africa	Both	Age-standardized	Idiopathic epilepsy	Rate	2019	58.2489	74.8595	42.5228
703	Incidence	Western Sub-Saharan Africa	Both	Age-standardized	Idiopathic epilepsy	Rate	2020	58.5861	76.7639	41.787
704	Incidence	Western Sub-Saharan Africa	Both	Age-standardized	Idiopathic epilepsy	Rate	2021	59.2575	77.3488	42.1729
