# Supplementary material for: A population-based analysis of the global burden of epilepsy across all age groups (1990–2021): utilizing the Global Burden of Disease 2021 data
Source: Front Neurol. 2024 Dec 12;15:1448596. doi: 10.3389/fneur.2024.1448596 (PMC11669576; doi:10.3389/fneur.2024.1448596)
Supplement: Supplementary file 12 [file Table_12.xlsx]

## Sheet: Sheet1
Exported data
	measure_name	location_name	sex_name	age_name	cause_name	metric_name	year	val	upper	lower
26	Deaths	Andean Latin America	Both	Age-standardized	Idiopathic epilepsy	Rate	1992	2.47058	2.75071	2.10015
40	Deaths	Andean Latin America	Both	Age-standardized	Idiopathic epilepsy	Rate	1990	2.54384	2.85995	2.12511
70	Deaths	Andean Latin America	Both	Age-standardized	Idiopathic epilepsy	Rate	1991	2.49769	2.77976	2.11263
76	Deaths	Andean Latin America	Both	Age-standardized	Idiopathic epilepsy	Rate	1994	2.30174	2.59198	1.95363
134	Deaths	Andean Latin America	Both	Age-standardized	Idiopathic epilepsy	Rate	1995	2.28867	2.56124	1.95536
144	Deaths	Andean Latin America	Both	Age-standardized	Idiopathic epilepsy	Rate	1997	2.25378	2.49244	1.92694
153	Deaths	Andean Latin America	Both	Age-standardized	Idiopathic epilepsy	Rate	1999	2.23003	2.45871	1.91713
161	Deaths	Andean Latin America	Both	Age-standardized	Idiopathic epilepsy	Rate	1998	2.22976	2.46289	1.92276
194	Deaths	Andean Latin America	Both	Age-standardized	Idiopathic epilepsy	Rate	2000	2.15928	2.39114	1.83365
230	Deaths	Andean Latin America	Both	Age-standardized	Idiopathic epilepsy	Rate	2003	1.96522	2.19794	1.72531
251	Deaths	Andean Latin America	Both	Age-standardized	Idiopathic epilepsy	Rate	2001	2.10945	2.33155	1.81246
266	Deaths	Andean Latin America	Both	Age-standardized	Idiopathic epilepsy	Rate	2004	1.9633	2.19348	1.74304
285	Deaths	Andean Latin America	Both	Age-standardized	Idiopathic epilepsy	Rate	2005	1.9504	2.19237	1.74446
317	Deaths	Andean Latin America	Both	Age-standardized	Idiopathic epilepsy	Rate	2006	1.86102	2.11483	1.67577
358	Deaths	Andean Latin America	Both	Age-standardized	Idiopathic epilepsy	Rate	2007	1.68548	1.96858	1.49555
362	Deaths	Andean Latin America	Both	Age-standardized	Idiopathic epilepsy	Rate	2008	1.66875	1.93847	1.45577
401	Deaths	Andean Latin America	Both	Age-standardized	Idiopathic epilepsy	Rate	2010	1.58006	1.85125	1.38497
404	Deaths	Andean Latin America	Both	Age-standardized	Idiopathic epilepsy	Rate	2009	1.59454	1.86926	1.40526
431	Deaths	Andean Latin America	Both	Age-standardized	Idiopathic epilepsy	Rate	2011	1.48881	1.77394	1.3074
475	Deaths	Andean Latin America	Both	Age-standardized	Idiopathic epilepsy	Rate	2012	1.38736	1.68411	1.20908
477	Deaths	Andean Latin America	Both	Age-standardized	Idiopathic epilepsy	Rate	2013	1.29126	1.60862	1.10991
503	Deaths	Andean Latin America	Both	Age-standardized	Idiopathic epilepsy	Rate	2014	1.26764	1.56877	1.1029
518	Deaths	Andean Latin America	Both	Age-standardized	Idiopathic epilepsy	Rate	2015	1.27198	1.56172	1.09869
550	Deaths	Andean Latin America	Both	Age-standardized	Idiopathic epilepsy	Rate	2016	1.42088	1.6876	1.26171
558	Deaths	Andean Latin America	Both	Age-standardized	Idiopathic epilepsy	Rate	2017	1.43043	1.68171	1.25514
587	Deaths	Andean Latin America	Both	Age-standardized	Idiopathic epilepsy	Rate	2018	1.39599	1.64612	1.21571
614	Deaths	Andean Latin America	Both	Age-standardized	Idiopathic epilepsy	Rate	2019	1.41296	1.68459	1.20351
629	Deaths	Andean Latin America	Both	Age-standardized	Idiopathic epilepsy	Rate	2021	1.396	1.67506	1.1558
644	Deaths	Andean Latin America	Both	Age-standardized	Idiopathic epilepsy	Rate	1996	2.30455	2.5422	2.00401
672	Deaths	Andean Latin America	Both	Age-standardized	Idiopathic epilepsy	Rate	2002	2.04337	2.27824	1.80253
676	Deaths	Andean Latin America	Both	Age-standardized	Idiopathic epilepsy	Rate	1993	2.3798	2.63863	2.00345
699	Deaths	Andean Latin America	Both	Age-standardized	Idiopathic epilepsy	Rate	2020	1.40889	1.66258	1.18274
17	Deaths	Australasia	Both	Age-standardized	Idiopathic epilepsy	Rate	1992	1.25454	1.31898	1.19661
38	Deaths	Australasia	Both	Age-standardized	Idiopathic epilepsy	Rate	1990	1.27061	1.3355	1.2145
61	Deaths	Australasia	Both	Age-standardized	Idiopathic epilepsy	Rate	1991	1.24164	1.30613	1.18557
82	Deaths	Australasia	Both	Age-standardized	Idiopathic epilepsy	Rate	1994	1.28014	1.3439	1.21756
125	Deaths	Australasia	Both	Age-standardized	Idiopathic epilepsy	Rate	1995	1.27327	1.33606	1.21513
145	Deaths	Australasia	Both	Age-standardized	Idiopathic epilepsy	Rate	1997	1.30943	1.3693	1.24844
174	Deaths	Australasia	Both	Age-standardized	Idiopathic epilepsy	Rate	1998	1.31077	1.37055	1.25062
214	Deaths	Australasia	Both	Age-standardized	Idiopathic epilepsy	Rate	1999	1.36764	1.43023	1.30482
216	Deaths	Australasia	Both	Age-standardized	Idiopathic epilepsy	Rate	2000	1.33549	1.39516	1.27585
255	Deaths	Australasia	Both	Age-standardized	Idiopathic epilepsy	Rate	2003	1.36534	1.42597	1.29887
262	Deaths	Australasia	Both	Age-standardized	Idiopathic epilepsy	Rate	2001	1.33674	1.39937	1.2759
290	Deaths	Australasia	Both	Age-standardized	Idiopathic epilepsy	Rate	2004	1.26823	1.3232	1.20639
310	Deaths	Australasia	Both	Age-standardized	Idiopathic epilepsy	Rate	2005	1.2991	1.35697	1.24093
324	Deaths	Australasia	Both	Age-standardized	Idiopathic epilepsy	Rate	2006	1.28024	1.34112	1.2199
365	Deaths	Australasia	Both	Age-standardized	Idiopathic epilepsy	Rate	2007	1.23332	1.28866	1.17166
366	Deaths	Australasia	Both	Age-standardized	Idiopathic epilepsy	Rate	2008	1.17058	1.22803	1.1094
407	Deaths	Australasia	Both	Age-standardized	Idiopathic epilepsy	Rate	2010	1.20497	1.26284	1.14631
408	Deaths	Australasia	Both	Age-standardized	Idiopathic epilepsy	Rate	2009	1.17587	1.23326	1.11543
440	Deaths	Australasia	Both	Age-standardized	Idiopathic epilepsy	Rate	2011	1.21549	1.26926	1.15737
478	Deaths	Australasia	Both	Age-standardized	Idiopathic epilepsy	Rate	2012	1.17898	1.23162	1.12194
479	Deaths	Australasia	Both	Age-standardized	Idiopathic epilepsy	Rate	2013	1.08811	1.1418	1.03337
519	Deaths	Australasia	Both	Age-standardized	Idiopathic epilepsy	Rate	2014	1.08738	1.14068	1.03429
520	Deaths	Australasia	Both	Age-standardized	Idiopathic epilepsy	Rate	2015	1.06851	1.1185	1.01717
557	Deaths	Australasia	Both	Age-standardized	Idiopathic epilepsy	Rate	2016	1.01864	1.07003	0.96575
561	Deaths	Australasia	Both	Age-standardized	Idiopathic epilepsy	Rate	2017	1.02153	1.07325	0.966057
589	Deaths	Australasia	Both	Age-standardized	Idiopathic epilepsy	Rate	2018	0.980696	1.03389	0.924047
616	Deaths	Australasia	Both	Age-standardized	Idiopathic epilepsy	Rate	2019	0.982565	1.04085	0.918917
637	Deaths	Australasia	Both	Age-standardized	Idiopathic epilepsy	Rate	2021	0.933946	0.99961	0.876791
648	Deaths	Australasia	Both	Age-standardized	Idiopathic epilepsy	Rate	1996	1.33524	1.39857	1.27446
675	Deaths	Australasia	Both	Age-standardized	Idiopathic epilepsy	Rate	2002	1.36639	1.4269	1.30258
681	Deaths	Australasia	Both	Age-standardized	Idiopathic epilepsy	Rate	1993	1.22739	1.29375	1.16721
704	Deaths	Australasia	Both	Age-standardized	Idiopathic epilepsy	Rate	2020	0.933647	0.996841	0.877002
22	Deaths	Caribbean	Both	Age-standardized	Idiopathic epilepsy	Rate	1990	2.52994	2.90488	2.27483
34	Deaths	Caribbean	Both	Age-standardized	Idiopathic epilepsy	Rate	1992	2.46675	2.80871	2.21608
60	Deaths	Caribbean	Both	Age-standardized	Idiopathic epilepsy	Rate	1991	2.41982	2.77355	2.15913
81	Deaths	Caribbean	Both	Age-standardized	Idiopathic epilepsy	Rate	1994	2.55224	2.86976	2.29565
121	Deaths	Caribbean	Both	Age-standardized	Idiopathic epilepsy	Rate	1997	2.32877	2.65114	2.09524
130	Deaths	Caribbean	Both	Age-standardized	Idiopathic epilepsy	Rate	1995	2.44914	2.76699	2.19461
150	Deaths	Caribbean	Both	Age-standardized	Idiopathic epilepsy	Rate	1999	2.30273	2.62638	2.06625
163	Deaths	Caribbean	Both	Age-standardized	Idiopathic epilepsy	Rate	1998	2.29888	2.6104	2.07432
203	Deaths	Caribbean	Both	Age-standardized	Idiopathic epilepsy	Rate	2000	2.26556	2.58567	2.04775
244	Deaths	Caribbean	Both	Age-standardized	Idiopathic epilepsy	Rate	2003	2.1424	2.4541	1.90887
249	Deaths	Caribbean	Both	Age-standardized	Idiopathic epilepsy	Rate	2001	2.17917	2.49758	1.94815
274	Deaths	Caribbean	Both	Age-standardized	Idiopathic epilepsy	Rate	2004	2.1471	2.46351	1.89935
287	Deaths	Caribbean	Both	Age-standardized	Idiopathic epilepsy	Rate	2005	2.09189	2.4096	1.83918
315	Deaths	Caribbean	Both	Age-standardized	Idiopathic epilepsy	Rate	2006	2.05125	2.38738	1.7983
346	Deaths	Caribbean	Both	Age-standardized	Idiopathic epilepsy	Rate	2007	2.02928	2.38956	1.76693
351	Deaths	Caribbean	Both	Age-standardized	Idiopathic epilepsy	Rate	2008	1.96911	2.3214	1.69625
380	Deaths	Caribbean	Both	Age-standardized	Idiopathic epilepsy	Rate	2009	1.97239	2.33439	1.69606
397	Deaths	Caribbean	Both	Age-standardized	Idiopathic epilepsy	Rate	2010	1.93324	2.28288	1.66408
425	Deaths	Caribbean	Both	Age-standardized	Idiopathic epilepsy	Rate	2011	1.96509	2.33302	1.69669
434	Deaths	Caribbean	Both	Age-standardized	Idiopathic epilepsy	Rate	2012	1.98499	2.37261	1.71354
456	Deaths	Caribbean	Both	Age-standardized	Idiopathic epilepsy	Rate	2013	2.01619	2.40195	1.73884
494	Deaths	Caribbean	Both	Age-standardized	Idiopathic epilepsy	Rate	2014	2.0923	2.49508	1.80219
497	Deaths	Caribbean	Both	Age-standardized	Idiopathic epilepsy	Rate	2015	2.05257	2.48039	1.74822
533	Deaths	Caribbean	Both	Age-standardized	Idiopathic epilepsy	Rate	2016	2.04603	2.48505	1.73506
541	Deaths	Caribbean	Both	Age-standardized	Idiopathic epilepsy	Rate	2017	2.10395	2.55595	1.78765
567	Deaths	Caribbean	Both	Age-standardized	Idiopathic epilepsy	Rate	2018	2.08941	2.53843	1.768
597	Deaths	Caribbean	Both	Age-standardized	Idiopathic epilepsy	Rate	2019	2.09492	2.5611	1.7583
600	Deaths	Caribbean	Both	Age-standardized	Idiopathic epilepsy	Rate	2021	2.04019	2.46018	1.68931
632	Deaths	Caribbean	Both	Age-standardized	Idiopathic epilepsy	Rate	1996	2.38094	2.68264	2.14298
651	Deaths	Caribbean	Both	Age-standardized	Idiopathic epilepsy	Rate	2002	2.12646	2.43759	1.8979
659	Deaths	Caribbean	Both	Age-standardized	Idiopathic epilepsy	Rate	1993	2.5769	2.9149	2.31501
684	Deaths	Caribbean	Both	Age-standardized	Idiopathic epilepsy	Rate	2020	2.05851	2.5077	1.71974
2	Deaths	Central Asia	Both	Age-standardized	Idiopathic epilepsy	Rate	1990	2.32293	2.51227	2.2075
36	Deaths	Central Asia	Both	Age-standardized	Idiopathic epilepsy	Rate	1991	2.56104	2.74425	2.43322
69	Deaths	Central Asia	Both	Age-standardized	Idiopathic epilepsy	Rate	1992	2.76173	2.916	2.62324
93	Deaths	Central Asia	Both	Age-standardized	Idiopathic epilepsy	Rate	1995	3.22494	3.38311	3.03907
100	Deaths	Central Asia	Both	Age-standardized	Idiopathic epilepsy	Rate	1994	3.221	3.37627	3.04715
151	Deaths	Central Asia	Both	Age-standardized	Idiopathic epilepsy	Rate	1998	3.45146	3.62705	3.23145
169	Deaths	Central Asia	Both	Age-standardized	Idiopathic epilepsy	Rate	1997	3.47986	3.65309	3.2585
184	Deaths	Central Asia	Both	Age-standardized	Idiopathic epilepsy	Rate	1999	3.44089	3.63031	3.20245
196	Deaths	Central Asia	Both	Age-standardized	Idiopathic epilepsy	Rate	2000	3.41667	3.59836	3.18539
248	Deaths	Central Asia	Both	Age-standardized	Idiopathic epilepsy	Rate	2001	3.45628	3.65579	3.21603
270	Deaths	Central Asia	Both	Age-standardized	Idiopathic epilepsy	Rate	2003	3.44707	3.64373	3.18769
284	Deaths	Central Asia	Both	Age-standardized	Idiopathic epilepsy	Rate	2004	3.41375	3.6353	3.13251
299	Deaths	Central Asia	Both	Age-standardized	Idiopathic epilepsy	Rate	2005	3.37708	3.59959	3.16062
316	Deaths	Central Asia	Both	Age-standardized	Idiopathic epilepsy	Rate	2006	3.1638	3.42169	2.94151
356	Deaths	Central Asia	Both	Age-standardized	Idiopathic epilepsy	Rate	2007	3.02506	3.28503	2.79162
376	Deaths	Central Asia	Both	Age-standardized	Idiopathic epilepsy	Rate	2008	2.97146	3.21398	2.75854
398	Deaths	Central Asia	Both	Age-standardized	Idiopathic epilepsy	Rate	2009	2.90174	3.12146	2.70801
415	Deaths	Central Asia	Both	Age-standardized	Idiopathic epilepsy	Rate	2010	2.87236	3.07873	2.69413
433	Deaths	Central Asia	Both	Age-standardized	Idiopathic epilepsy	Rate	2011	2.83188	3.01992	2.64653
469	Deaths	Central Asia	Both	Age-standardized	Idiopathic epilepsy	Rate	2012	2.81723	3.01622	2.64343
471	Deaths	Central Asia	Both	Age-standardized	Idiopathic epilepsy	Rate	2013	2.84477	3.03503	2.67986
512	Deaths	Central Asia	Both	Age-standardized	Idiopathic epilepsy	Rate	2014	2.83264	3.02595	2.65411
528	Deaths	Central Asia	Both	Age-standardized	Idiopathic epilepsy	Rate	2015	2.70552	2.8999	2.53763
545	Deaths	Central Asia	Both	Age-standardized	Idiopathic epilepsy	Rate	2016	2.81485	3.01329	2.63523
580	Deaths	Central Asia	Both	Age-standardized	Idiopathic epilepsy	Rate	2018	2.70435	2.92151	2.49559
583	Deaths	Central Asia	Both	Age-standardized	Idiopathic epilepsy	Rate	2017	2.88377	3.09462	2.69627
609	Deaths	Central Asia	Both	Age-standardized	Idiopathic epilepsy	Rate	2019	2.63497	2.86703	2.41121
626	Deaths	Central Asia	Both	Age-standardized	Idiopathic epilepsy	Rate	2021	2.59225	2.91519	2.28612
640	Deaths	Central Asia	Both	Age-standardized	Idiopathic epilepsy	Rate	1996	3.39341	3.55556	3.18971
664	Deaths	Central Asia	Both	Age-standardized	Idiopathic epilepsy	Rate	2002	3.43726	3.6417	3.16978
690	Deaths	Central Asia	Both	Age-standardized	Idiopathic epilepsy	Rate	1993	3.04257	3.20143	2.87935
697	Deaths	Central Asia	Both	Age-standardized	Idiopathic epilepsy	Rate	2020	2.59996	2.86942	2.34701
3	Deaths	Central Europe	Both	Age-standardized	Idiopathic epilepsy	Rate	1991	1.56512	1.67975	1.50541
42	Deaths	Central Europe	Both	Age-standardized	Idiopathic epilepsy	Rate	1992	1.51043	1.62312	1.44982
49	Deaths	Central Europe	Both	Age-standardized	Idiopathic epilepsy	Rate	1990	1.57247	1.68919	1.51612
89	Deaths	Central Europe	Both	Age-standardized	Idiopathic epilepsy	Rate	1994	1.5225	1.63573	1.46013
124	Deaths	Central Europe	Both	Age-standardized	Idiopathic epilepsy	Rate	1995	1.55028	1.65571	1.49446
129	Deaths	Central Europe	Both	Age-standardized	Idiopathic epilepsy	Rate	1997	1.57828	1.67905	1.52431
155	Deaths	Central Europe	Both	Age-standardized	Idiopathic epilepsy	Rate	1999	1.5488	1.6434	1.49843
182	Deaths	Central Europe	Both	Age-standardized	Idiopathic epilepsy	Rate	1998	1.57814	1.67549	1.52661
212	Deaths	Central Europe	Both	Age-standardized	Idiopathic epilepsy	Rate	2000	1.49423	1.57732	1.44034
213	Deaths	Central Europe	Both	Age-standardized	Idiopathic epilepsy	Rate	2001	1.51683	1.59185	1.46226
250	Deaths	Central Europe	Both	Age-standardized	Idiopathic epilepsy	Rate	2003	1.5439	1.61053	1.48009
272	Deaths	Central Europe	Both	Age-standardized	Idiopathic epilepsy	Rate	2004	1.53802	1.59248	1.46883
289	Deaths	Central Europe	Both	Age-standardized	Idiopathic epilepsy	Rate	2005	1.59182	1.64543	1.51967
321	Deaths	Central Europe	Both	Age-standardized	Idiopathic epilepsy	Rate	2006	1.58309	1.63072	1.50793
329	Deaths	Central Europe	Both	Age-standardized	Idiopathic epilepsy	Rate	2007	1.60163	1.65115	1.52715
359	Deaths	Central Europe	Both	Age-standardized	Idiopathic epilepsy	Rate	2008	1.58475	1.63643	1.51106
392	Deaths	Central Europe	Both	Age-standardized	Idiopathic epilepsy	Rate	2009	1.56518	1.61637	1.49256
400	Deaths	Central Europe	Both	Age-standardized	Idiopathic epilepsy	Rate	2010	1.54676	1.59888	1.47375
428	Deaths	Central Europe	Both	Age-standardized	Idiopathic epilepsy	Rate	2011	1.54633	1.59713	1.46865
437	Deaths	Central Europe	Both	Age-standardized	Idiopathic epilepsy	Rate	2012	1.60069	1.64974	1.52916
457	Deaths	Central Europe	Both	Age-standardized	Idiopathic epilepsy	Rate	2013	1.55472	1.6038	1.47678
476	Deaths	Central Europe	Both	Age-standardized	Idiopathic epilepsy	Rate	2014	1.52727	1.57995	1.44678
495	Deaths	Central Europe	Both	Age-standardized	Idiopathic epilepsy	Rate	2015	1.59396	1.64537	1.51811
535	Deaths	Central Europe	Both	Age-standardized	Idiopathic epilepsy	Rate	2016	1.65615	1.71359	1.56852
546	Deaths	Central Europe	Both	Age-standardized	Idiopathic epilepsy	Rate	2017	1.65967	1.71295	1.57882
564	Deaths	Central Europe	Both	Age-standardized	Idiopathic epilepsy	Rate	2018	1.67934	1.73304	1.60741
601	Deaths	Central Europe	Both	Age-standardized	Idiopathic epilepsy	Rate	2021	1.81859	2.04122	1.49026
602	Deaths	Central Europe	Both	Age-standardized	Idiopathic epilepsy	Rate	2019	1.69172	1.74866	1.61105
631	Deaths	Central Europe	Both	Age-standardized	Idiopathic epilepsy	Rate	1996	1.53333	1.63363	1.47904
642	Deaths	Central Europe	Both	Age-standardized	Idiopathic epilepsy	Rate	2002	1.51758	1.5898	1.45779
657	Deaths	Central Europe	Both	Age-standardized	Idiopathic epilepsy	Rate	1993	1.52451	1.63505	1.46228
689	Deaths	Central Europe	Both	Age-standardized	Idiopathic epilepsy	Rate	2020	1.79776	1.95982	1.52007
11	Deaths	Central Latin America	Both	Age-standardized	Idiopathic epilepsy	Rate	1991	2.33294	2.39059	2.27377
30	Deaths	Central Latin America	Both	Age-standardized	Idiopathic epilepsy	Rate	1990	2.43677	2.49689	2.36909
41	Deaths	Central Latin America	Both	Age-standardized	Idiopathic epilepsy	Rate	1992	2.27807	2.33661	2.22167
65	Deaths	Central Latin America	Both	Age-standardized	Idiopathic epilepsy	Rate	1995	2.14782	2.21095	2.08893
66	Deaths	Central Latin America	Both	Age-standardized	Idiopathic epilepsy	Rate	1994	2.15639	2.21646	2.10284
85	Deaths	Central Latin America	Both	Age-standardized	Idiopathic epilepsy	Rate	1997	2.06854	2.12621	2.01272
99	Deaths	Central Latin America	Both	Age-standardized	Idiopathic epilepsy	Rate	1999	1.9759	2.03202	1.91848
104	Deaths	Central Latin America	Both	Age-standardized	Idiopathic epilepsy	Rate	1998	2.06261	2.11946	2.00716
122	Deaths	Central Latin America	Both	Age-standardized	Idiopathic epilepsy	Rate	2001	1.93991	1.99478	1.87963
128	Deaths	Central Latin America	Both	Age-standardized	Idiopathic epilepsy	Rate	2000	1.95016	2.00581	1.89395
139	Deaths	Central Latin America	Both	Age-standardized	Idiopathic epilepsy	Rate	2003	1.93432	1.98354	1.8764
162	Deaths	Central Latin America	Both	Age-standardized	Idiopathic epilepsy	Rate	2004	1.87567	1.9268	1.81522
178	Deaths	Central Latin America	Both	Age-standardized	Idiopathic epilepsy	Rate	2005	1.87843	1.93437	1.82137
210	Deaths	Central Latin America	Both	Age-standardized	Idiopathic epilepsy	Rate	2006	1.85414	1.91129	1.79413
224	Deaths	Central Latin America	Both	Age-standardized	Idiopathic epilepsy	Rate	2007	1.84007	1.90289	1.77612
246	Deaths	Central Latin America	Both	Age-standardized	Idiopathic epilepsy	Rate	2008	1.8549	1.91573	1.79759
273	Deaths	Central Latin America	Both	Age-standardized	Idiopathic epilepsy	Rate	2009	1.79769	1.86259	1.74191
279	Deaths	Central Latin America	Both	Age-standardized	Idiopathic epilepsy	Rate	2010	1.75678	1.8228	1.69961
308	Deaths	Central Latin America	Both	Age-standardized	Idiopathic epilepsy	Rate	2011	1.73402	1.79721	1.67401
326	Deaths	Central Latin America	Both	Age-standardized	Idiopathic epilepsy	Rate	2012	1.75141	1.82062	1.68809
345	Deaths	Central Latin America	Both	Age-standardized	Idiopathic epilepsy	Rate	2013	1.80434	1.87566	1.73979
369	Deaths	Central Latin America	Both	Age-standardized	Idiopathic epilepsy	Rate	2014	1.84599	1.91658	1.78217
390	Deaths	Central Latin America	Both	Age-standardized	Idiopathic epilepsy	Rate	2015	1.85673	1.92569	1.79095
418	Deaths	Central Latin America	Both	Age-standardized	Idiopathic epilepsy	Rate	2016	1.8681	1.94536	1.79934
438	Deaths	Central Latin America	Both	Age-standardized	Idiopathic epilepsy	Rate	2017	1.81217	1.88862	1.74545
451	Deaths	Central Latin America	Both	Age-standardized	Idiopathic epilepsy	Rate	2018	1.82205	1.91574	1.73277
487	Deaths	Central Latin America	Both	Age-standardized	Idiopathic epilepsy	Rate	2019	1.8579	1.98452	1.74931
507	Deaths	Central Latin America	Both	Age-standardized	Idiopathic epilepsy	Rate	2021	1.89259	2.15989	1.65279
530	Deaths	Central Latin America	Both	Age-standardized	Idiopathic epilepsy	Rate	1996	2.1253	2.17892	2.06855
554	Deaths	Central Latin America	Both	Age-standardized	Idiopathic epilepsy	Rate	2002	1.89319	1.94259	1.83348
571	Deaths	Central Latin America	Both	Age-standardized	Idiopathic epilepsy	Rate	1993	2.17746	2.23418	2.12297
590	Deaths	Central Latin America	Both	Age-standardized	Idiopathic epilepsy	Rate	2020	1.88145	2.07642	1.69146
19	Deaths	Central Sub-Saharan Africa	Both	Age-standardized	Idiopathic epilepsy	Rate	1990	4.51287	5.9945	3.53504
24	Deaths	Central Sub-Saharan Africa	Both	Age-standardized	Idiopathic epilepsy	Rate	1992	4.45983	5.88253	3.46621
50	Deaths	Central Sub-Saharan Africa	Both	Age-standardized	Idiopathic epilepsy	Rate	1991	4.51516	6.01407	3.52041
83	Deaths	Central Sub-Saharan Africa	Both	Age-standardized	Idiopathic epilepsy	Rate	1994	4.34634	5.72645	3.41426
131	Deaths	Central Sub-Saharan Africa	Both	Age-standardized	Idiopathic epilepsy	Rate	1995	4.32582	5.77514	3.38449
142	Deaths	Central Sub-Saharan Africa	Both	Age-standardized	Idiopathic epilepsy	Rate	1997	4.14094	5.54912	3.18246
165	Deaths	Central Sub-Saharan Africa	Both	Age-standardized	Idiopathic epilepsy	Rate	1998	4.182	5.58483	3.23641
192	Deaths	Central Sub-Saharan Africa	Both	Age-standardized	Idiopathic epilepsy	Rate	1999	4.23993	5.65556	3.27525
193	Deaths	Central Sub-Saharan Africa	Both	Age-standardized	Idiopathic epilepsy	Rate	2000	4.26589	5.77381	3.32063
226	Deaths	Central Sub-Saharan Africa	Both	Age-standardized	Idiopathic epilepsy	Rate	2003	4.29346	5.90011	3.37972
237	Deaths	Central Sub-Saharan Africa	Both	Age-standardized	Idiopathic epilepsy	Rate	2001	4.25758	5.77998	3.31449
260	Deaths	Central Sub-Saharan Africa	Both	Age-standardized	Idiopathic epilepsy	Rate	2004	4.26445	5.87478	3.35693
300	Deaths	Central Sub-Saharan Africa	Both	Age-standardized	Idiopathic epilepsy	Rate	2005	4.24021	5.89976	3.33908
311	Deaths	Central Sub-Saharan Africa	Both	Age-standardized	Idiopathic epilepsy	Rate	2006	4.23787	5.89011	3.31433
352	Deaths	Central Sub-Saharan Africa	Both	Age-standardized	Idiopathic epilepsy	Rate	2007	4.20464	5.806	3.27179
361	Deaths	Central Sub-Saharan Africa	Both	Age-standardized	Idiopathic epilepsy	Rate	2008	4.19692	5.72435	3.27057
379	Deaths	Central Sub-Saharan Africa	Both	Age-standardized	Idiopathic epilepsy	Rate	2009	4.20194	5.75133	3.25848
399	Deaths	Central Sub-Saharan Africa	Both	Age-standardized	Idiopathic epilepsy	Rate	2010	4.20586	5.70106	3.26402
427	Deaths	Central Sub-Saharan Africa	Both	Age-standardized	Idiopathic epilepsy	Rate	2011	4.20991	5.73141	3.27691
458	Deaths	Central Sub-Saharan Africa	Both	Age-standardized	Idiopathic epilepsy	Rate	2012	4.21518	5.72491	3.29671
466	Deaths	Central Sub-Saharan Africa	Both	Age-standardized	Idiopathic epilepsy	Rate	2013	4.22116	5.73928	3.30533
509	Deaths	Central Sub-Saharan Africa	Both	Age-standardized	Idiopathic epilepsy	Rate	2014	4.22383	5.77284	3.28901
516	Deaths	Central Sub-Saharan Africa	Both	Age-standardized	Idiopathic epilepsy	Rate	2015	4.18842	5.73638	3.25651
548	Deaths	Central Sub-Saharan Africa	Both	Age-standardized	Idiopathic epilepsy	Rate	2016	4.13348	5.66546	3.20613
582	Deaths	Central Sub-Saharan Africa	Both	Age-standardized	Idiopathic epilepsy	Rate	2017	4.09746	5.58107	3.12078
585	Deaths	Central Sub-Saharan Africa	Both	Age-standardized	Idiopathic epilepsy	Rate	2018	4.04989	5.5842	3.06661
612	Deaths	Central Sub-Saharan Africa	Both	Age-standardized	Idiopathic epilepsy	Rate	2019	3.99425	5.50286	2.96371
635	Deaths	Central Sub-Saharan Africa	Both	Age-standardized	Idiopathic epilepsy	Rate	2021	3.90881	5.41381	2.88155
646	Deaths	Central Sub-Saharan Africa	Both	Age-standardized	Idiopathic epilepsy	Rate	1996	4.25262	5.69562	3.31452
670	Deaths	Central Sub-Saharan Africa	Both	Age-standardized	Idiopathic epilepsy	Rate	2002	4.25745	5.77786	3.33773
679	Deaths	Central Sub-Saharan Africa	Both	Age-standardized	Idiopathic epilepsy	Rate	1993	4.41053	5.81693	3.41971
700	Deaths	Central Sub-Saharan Africa	Both	Age-standardized	Idiopathic epilepsy	Rate	2020	3.96324	5.44675	2.91683
21	Deaths	East Asia	Both	Age-standardized	Idiopathic epilepsy	Rate	1990	1.83622	2.21538	1.57695
28	Deaths	East Asia	Both	Age-standardized	Idiopathic epilepsy	Rate	1992	1.79752	2.13583	1.55365
67	Deaths	East Asia	Both	Age-standardized	Idiopathic epilepsy	Rate	1991	1.80872	2.15678	1.5431
75	Deaths	East Asia	Both	Age-standardized	Idiopathic epilepsy	Rate	1994	1.70558	2.00024	1.46113
111	Deaths	East Asia	Both	Age-standardized	Idiopathic epilepsy	Rate	1995	1.65626	1.9475	1.40864
119	Deaths	East Asia	Both	Age-standardized	Idiopathic epilepsy	Rate	1997	1.55733	1.81808	1.32021
172	Deaths	East Asia	Both	Age-standardized	Idiopathic epilepsy	Rate	1998	1.51982	1.76887	1.30428
199	Deaths	East Asia	Both	Age-standardized	Idiopathic epilepsy	Rate	1999	1.4782	1.71257	1.25998
207	Deaths	East Asia	Both	Age-standardized	Idiopathic epilepsy	Rate	2000	1.44356	1.6564	1.25174
236	Deaths	East Asia	Both	Age-standardized	Idiopathic epilepsy	Rate	2003	1.32726	1.53932	1.165
241	Deaths	East Asia	Both	Age-standardized	Idiopathic epilepsy	Rate	2001	1.40826	1.63508	1.21621
268	Deaths	East Asia	Both	Age-standardized	Idiopathic epilepsy	Rate	2004	1.27099	1.50137	1.1087
301	Deaths	East Asia	Both	Age-standardized	Idiopathic epilepsy	Rate	2005	1.19647	1.41267	1.05241
318	Deaths	East Asia	Both	Age-standardized	Idiopathic epilepsy	Rate	2006	1.11602	1.31265	0.978525
341	Deaths	East Asia	Both	Age-standardized	Idiopathic epilepsy	Rate	2007	1.0621	1.26805	0.940258
343	Deaths	East Asia	Both	Age-standardized	Idiopathic epilepsy	Rate	2008	1.04699	1.27031	0.93638
381	Deaths	East Asia	Both	Age-standardized	Idiopathic epilepsy	Rate	2010	1.04659	1.28474	0.933442
382	Deaths	East Asia	Both	Age-standardized	Idiopathic epilepsy	Rate	2009	1.05641	1.29248	0.932187
422	Deaths	East Asia	Both	Age-standardized	Idiopathic epilepsy	Rate	2011	0.995653	1.21987	0.872869
449	Deaths	East Asia	Both	Age-standardized	Idiopathic epilepsy	Rate	2013	0.927162	1.15223	0.81175
452	Deaths	East Asia	Both	Age-standardized	Idiopathic epilepsy	Rate	2012	0.9497	1.1795	0.844607
488	Deaths	East Asia	Both	Age-standardized	Idiopathic epilepsy	Rate	2014	0.908226	1.1433	0.810151
490	Deaths	East Asia	Both	Age-standardized	Idiopathic epilepsy	Rate	2015	0.892441	1.08375	0.76957
527	Deaths	East Asia	Both	Age-standardized	Idiopathic epilepsy	Rate	2016	0.889573	1.08991	0.771566
536	Deaths	East Asia	Both	Age-standardized	Idiopathic epilepsy	Rate	2017	0.874313	1.06759	0.750402
562	Deaths	East Asia	Both	Age-standardized	Idiopathic epilepsy	Rate	2018	0.855737	1.06296	0.729496
592	Deaths	East Asia	Both	Age-standardized	Idiopathic epilepsy	Rate	2019	0.840237	1.04597	0.691253
617	Deaths	East Asia	Both	Age-standardized	Idiopathic epilepsy	Rate	2021	0.815603	1.01073	0.686705
625	Deaths	East Asia	Both	Age-standardized	Idiopathic epilepsy	Rate	1996	1.59684	1.91011	1.38138
650	Deaths	East Asia	Both	Age-standardized	Idiopathic epilepsy	Rate	1993	1.76435	2.05953	1.50855
653	Deaths	East Asia	Both	Age-standardized	Idiopathic epilepsy	Rate	2002	1.36634	1.59731	1.178
682	Deaths	East Asia	Both	Age-standardized	Idiopathic epilepsy	Rate	2020	0.824018	0.982112	0.688837
27	Deaths	Eastern Europe	Both	Age-standardized	Idiopathic epilepsy	Rate	1990	1.04407	1.06625	1.0213
32	Deaths	Eastern Europe	Both	Age-standardized	Idiopathic epilepsy	Rate	1992	1.23255	1.25808	1.20443
62	Deaths	Eastern Europe	Both	Age-standardized	Idiopathic epilepsy	Rate	1991	1.11153	1.13619	1.08521
78	Deaths	Eastern Europe	Both	Age-standardized	Idiopathic epilepsy	Rate	1994	1.50735	1.54267	1.47378
117	Deaths	Eastern Europe	Both	Age-standardized	Idiopathic epilepsy	Rate	1995	1.45529	1.49122	1.42091
120	Deaths	Eastern Europe	Both	Age-standardized	Idiopathic epilepsy	Rate	1997	1.26927	1.30121	1.23514
152	Deaths	Eastern Europe	Both	Age-standardized	Idiopathic epilepsy	Rate	1999	1.05505	1.07596	1.0381
186	Deaths	Eastern Europe	Both	Age-standardized	Idiopathic epilepsy	Rate	1998	1.11847	1.14736	1.08596
209	Deaths	Eastern Europe	Both	Age-standardized	Idiopathic epilepsy	Rate	2000	1.00633	1.02474	0.99018
239	Deaths	Eastern Europe	Both	Age-standardized	Idiopathic epilepsy	Rate	2003	0.844106	0.861525	0.825889
256	Deaths	Eastern Europe	Both	Age-standardized	Idiopathic epilepsy	Rate	2001	0.935242	0.952569	0.919265
271	Deaths	Eastern Europe	Both	Age-standardized	Idiopathic epilepsy	Rate	2004	0.834486	0.85364	0.814679
286	Deaths	Eastern Europe	Both	Age-standardized	Idiopathic epilepsy	Rate	2005	0.820525	0.842818	0.796322
320	Deaths	Eastern Europe	Both	Age-standardized	Idiopathic epilepsy	Rate	2006	0.776457	0.805601	0.745886
342	Deaths	Eastern Europe	Both	Age-standardized	Idiopathic epilepsy	Rate	2008	0.727269	0.753511	0.698717
353	Deaths	Eastern Europe	Both	Age-standardized	Idiopathic epilepsy	Rate	2007	0.759499	0.785731	0.731923
384	Deaths	Eastern Europe	Both	Age-standardized	Idiopathic epilepsy	Rate	2010	0.55182	0.58207	0.527785
385	Deaths	Eastern Europe	Both	Age-standardized	Idiopathic epilepsy	Rate	2009	0.603302	0.625058	0.581681
423	Deaths	Eastern Europe	Both	Age-standardized	Idiopathic epilepsy	Rate	2011	0.508168	0.530188	0.487375
432	Deaths	Eastern Europe	Both	Age-standardized	Idiopathic epilepsy	Rate	2012	0.487165	0.505921	0.469437
459	Deaths	Eastern Europe	Both	Age-standardized	Idiopathic epilepsy	Rate	2013	0.490065	0.506052	0.474669
493	Deaths	Eastern Europe	Both	Age-standardized	Idiopathic epilepsy	Rate	2014	0.539523	0.561646	0.521227
499	Deaths	Eastern Europe	Both	Age-standardized	Idiopathic epilepsy	Rate	2015	0.593011	0.606688	0.57822
529	Deaths	Eastern Europe	Both	Age-standardized	Idiopathic epilepsy	Rate	2016	0.621928	0.63605	0.606335
540	Deaths	Eastern Europe	Both	Age-standardized	Idiopathic epilepsy	Rate	2017	0.647618	0.675762	0.616323
566	Deaths	Eastern Europe	Both	Age-standardized	Idiopathic epilepsy	Rate	2018	0.631147	0.665417	0.596508
596	Deaths	Eastern Europe	Both	Age-standardized	Idiopathic epilepsy	Rate	2019	0.627696	0.672628	0.590201
598	Deaths	Eastern Europe	Both	Age-standardized	Idiopathic epilepsy	Rate	2021	0.625592	0.69593	0.547297
633	Deaths	Eastern Europe	Both	Age-standardized	Idiopathic epilepsy	Rate	1996	1.37518	1.40231	1.35083
654	Deaths	Eastern Europe	Both	Age-standardized	Idiopathic epilepsy	Rate	1993	1.45823	1.48571	1.43174
655	Deaths	Eastern Europe	Both	Age-standardized	Idiopathic epilepsy	Rate	2002	0.88276	0.899787	0.867141
685	Deaths	Eastern Europe	Both	Age-standardized	Idiopathic epilepsy	Rate	2020	0.623757	0.675652	0.563174
8	Deaths	Eastern Sub-Saharan Africa	Both	Age-standardized	Idiopathic epilepsy	Rate	1991	9.3968	10.9043	7.77817
44	Deaths	Eastern Sub-Saharan Africa	Both	Age-standardized	Idiopathic epilepsy	Rate	1990	9.40445	11.0515	7.78479
45	Deaths	Eastern Sub-Saharan Africa	Both	Age-standardized	Idiopathic epilepsy	Rate	1992	9.41517	10.8802	7.79516
87	Deaths	Eastern Sub-Saharan Africa	Both	Age-standardized	Idiopathic epilepsy	Rate	1994	9.42047	10.8709	7.8181
97	Deaths	Eastern Sub-Saharan Africa	Both	Age-standardized	Idiopathic epilepsy	Rate	1995	9.3421	10.8873	7.74882
138	Deaths	Eastern Sub-Saharan Africa	Both	Age-standardized	Idiopathic epilepsy	Rate	1997	9.15596	10.5027	7.598
171	Deaths	Eastern Sub-Saharan Africa	Both	Age-standardized	Idiopathic epilepsy	Rate	1999	8.99502	10.2839	7.42605
185	Deaths	Eastern Sub-Saharan Africa	Both	Age-standardized	Idiopathic epilepsy	Rate	1998	9.0885	10.3707	7.5175
218	Deaths	Eastern Sub-Saharan Africa	Both	Age-standardized	Idiopathic epilepsy	Rate	2001	8.79894	10.0639	7.28694
228	Deaths	Eastern Sub-Saharan Africa	Both	Age-standardized	Idiopathic epilepsy	Rate	2000	8.93709	10.2231	7.41282
257	Deaths	Eastern Sub-Saharan Africa	Both	Age-standardized	Idiopathic epilepsy	Rate	2003	8.6448	9.9327	7.24206
293	Deaths	Eastern Sub-Saharan Africa	Both	Age-standardized	Idiopathic epilepsy	Rate	2005	8.52848	9.81686	7.16164
294	Deaths	Eastern Sub-Saharan Africa	Both	Age-standardized	Idiopathic epilepsy	Rate	2004	8.59538	9.95653	7.26243
322	Deaths	Eastern Sub-Saharan Africa	Both	Age-standardized	Idiopathic epilepsy	Rate	2006	8.46883	9.8216	7.14043
333	Deaths	Eastern Sub-Saharan Africa	Both	Age-standardized	Idiopathic epilepsy	Rate	2007	8.39377	9.85147	7.14515
364	Deaths	Eastern Sub-Saharan Africa	Both	Age-standardized	Idiopathic epilepsy	Rate	2008	8.3173	9.71218	7.14563
368	Deaths	Eastern Sub-Saharan Africa	Both	Age-standardized	Idiopathic epilepsy	Rate	2009	8.25019	9.62034	7.07275
406	Deaths	Eastern Sub-Saharan Africa	Both	Age-standardized	Idiopathic epilepsy	Rate	2010	8.19825	9.64121	7.06347
430	Deaths	Eastern Sub-Saharan Africa	Both	Age-standardized	Idiopathic epilepsy	Rate	2011	8.14051	9.63787	7.03993
444	Deaths	Eastern Sub-Saharan Africa	Both	Age-standardized	Idiopathic epilepsy	Rate	2012	8.08808	9.48009	7.00645
465	Deaths	Eastern Sub-Saharan Africa	Both	Age-standardized	Idiopathic epilepsy	Rate	2013	8.05165	9.5186	7.00416
481	Deaths	Eastern Sub-Saharan Africa	Both	Age-standardized	Idiopathic epilepsy	Rate	2014	8.04861	9.48171	7.04465
514	Deaths	Eastern Sub-Saharan Africa	Both	Age-standardized	Idiopathic epilepsy	Rate	2015	7.96197	9.4346	6.89151
538	Deaths	Eastern Sub-Saharan Africa	Both	Age-standardized	Idiopathic epilepsy	Rate	2016	7.8825	9.36607	6.82923
549	Deaths	Eastern Sub-Saharan Africa	Both	Age-standardized	Idiopathic epilepsy	Rate	2017	7.85371	9.33328	6.82782
576	Deaths	Eastern Sub-Saharan Africa	Both	Age-standardized	Idiopathic epilepsy	Rate	2018	7.78236	9.20299	6.74828
605	Deaths	Eastern Sub-Saharan Africa	Both	Age-standardized	Idiopathic epilepsy	Rate	2021	7.48775	8.9177	6.43948
606	Deaths	Eastern Sub-Saharan Africa	Both	Age-standardized	Idiopathic epilepsy	Rate	2019	7.71515	9.08827	6.71815
636	Deaths	Eastern Sub-Saharan Africa	Both	Age-standardized	Idiopathic epilepsy	Rate	1996	9.25566	10.6419	7.76371
645	Deaths	Eastern Sub-Saharan Africa	Both	Age-standardized	Idiopathic epilepsy	Rate	2002	8.71228	9.91464	7.25848
663	Deaths	Eastern Sub-Saharan Africa	Both	Age-standardized	Idiopathic epilepsy	Rate	1993	9.4581	10.8633	7.82643
686	Deaths	Eastern Sub-Saharan Africa	Both	Age-standardized	Idiopathic epilepsy	Rate	2020	7.61993	9.14138	6.59927
7	Deaths	Global	Both	Age-standardized	Idiopathic epilepsy	Rate	1990	2.06887	2.25444	1.70182
10	Deaths	Global	Both	Age-standardized	Idiopathic epilepsy	Rate	1992	2.05688	2.23888	1.70742
55	Deaths	Global	Both	Age-standardized	Idiopathic epilepsy	Rate	1991	2.05609	2.24434	1.70312
73	Deaths	Global	Both	Age-standardized	Idiopathic epilepsy	Rate	1994	2.0564	2.24005	1.68785
102	Deaths	Global	Both	Age-standardized	Idiopathic epilepsy	Rate	1995	2.05996	2.23847	1.68992
140	Deaths	Global	Both	Age-standardized	Idiopathic epilepsy	Rate	1997	2.02523	2.20275	1.6639
157	Deaths	Global	Both	Age-standardized	Idiopathic epilepsy	Rate	1998	2.00165	2.17287	1.6409
183	Deaths	Global	Both	Age-standardized	Idiopathic epilepsy	Rate	1999	1.99311	2.1525	1.64561
197	Deaths	Global	Both	Age-standardized	Idiopathic epilepsy	Rate	2000	1.97933	2.13997	1.61687
219	Deaths	Global	Both	Age-standardized	Idiopathic epilepsy	Rate	2003	1.97064	2.12716	1.60616
235	Deaths	Global	Both	Age-standardized	Idiopathic epilepsy	Rate	2001	1.97009	2.13683	1.60341
258	Deaths	Global	Both	Age-standardized	Idiopathic epilepsy	Rate	2004	1.95456	2.11318	1.59716
298	Deaths	Global	Both	Age-standardized	Idiopathic epilepsy	Rate	2005	1.93793	2.09739	1.5757
312	Deaths	Global	Both	Age-standardized	Idiopathic epilepsy	Rate	2006	1.89713	2.04808	1.54615
339	Deaths	Global	Both	Age-standardized	Idiopathic epilepsy	Rate	2007	1.87829	2.03036	1.54762
348	Deaths	Global	Both	Age-standardized	Idiopathic epilepsy	Rate	2008	1.85876	2.00804	1.54199
383	Deaths	Global	Both	Age-standardized	Idiopathic epilepsy	Rate	2009	1.84136	1.99893	1.5372
412	Deaths	Global	Both	Age-standardized	Idiopathic epilepsy	Rate	2010	1.82336	1.97769	1.52993
424	Deaths	Global	Both	Age-standardized	Idiopathic epilepsy	Rate	2011	1.80126	1.96252	1.51415
463	Deaths	Global	Both	Age-standardized	Idiopathic epilepsy	Rate	2013	1.81474	1.98303	1.53907
467	Deaths	Global	Both	Age-standardized	Idiopathic epilepsy	Rate	2012	1.79691	1.97411	1.52086
498	Deaths	Global	Both	Age-standardized	Idiopathic epilepsy	Rate	2014	1.82235	1.98281	1.55024
504	Deaths	Global	Both	Age-standardized	Idiopathic epilepsy	Rate	2015	1.83076	1.9971	1.54171
537	Deaths	Global	Both	Age-standardized	Idiopathic epilepsy	Rate	2016	1.84144	2.01896	1.57378
569	Deaths	Global	Both	Age-standardized	Idiopathic epilepsy	Rate	2017	1.84578	2.0166	1.55823
578	Deaths	Global	Both	Age-standardized	Idiopathic epilepsy	Rate	2018	1.81422	1.99182	1.53848
607	Deaths	Global	Both	Age-standardized	Idiopathic epilepsy	Rate	2019	1.80182	1.96357	1.52323
624	Deaths	Global	Both	Age-standardized	Idiopathic epilepsy	Rate	2021	1.74274	1.91637	1.45721
638	Deaths	Global	Both	Age-standardized	Idiopathic epilepsy	Rate	1996	2.04689	2.22128	1.68353
661	Deaths	Global	Both	Age-standardized	Idiopathic epilepsy	Rate	2002	1.96011	2.12306	1.59505
667	Deaths	Global	Both	Age-standardized	Idiopathic epilepsy	Rate	1993	2.05856	2.23552	1.70946
694	Deaths	Global	Both	Age-standardized	Idiopathic epilepsy	Rate	2020	1.77308	1.94331	1.48209
1	Deaths	High-income Asia Pacific	Both	Age-standardized	Idiopathic epilepsy	Rate	1990	0.622624	0.754476	0.577035
37	Deaths	High-income Asia Pacific	Both	Age-standardized	Idiopathic epilepsy	Rate	1991	0.627168	0.74624	0.585194
68	Deaths	High-income Asia Pacific	Both	Age-standardized	Idiopathic epilepsy	Rate	1992	0.623179	0.730872	0.583716
105	Deaths	High-income Asia Pacific	Both	Age-standardized	Idiopathic epilepsy	Rate	1995	0.665743	0.736719	0.62819
107	Deaths	High-income Asia Pacific	Both	Age-standardized	Idiopathic epilepsy	Rate	1994	0.642826	0.721267	0.603127
154	Deaths	High-income Asia Pacific	Both	Age-standardized	Idiopathic epilepsy	Rate	1998	0.603322	0.656996	0.564458
176	Deaths	High-income Asia Pacific	Both	Age-standardized	Idiopathic epilepsy	Rate	1997	0.622688	0.676068	0.58229
195	Deaths	High-income Asia Pacific	Both	Age-standardized	Idiopathic epilepsy	Rate	1999	0.606132	0.658967	0.566634
198	Deaths	High-income Asia Pacific	Both	Age-standardized	Idiopathic epilepsy	Rate	2000	0.592935	0.64076	0.548901
252	Deaths	High-income Asia Pacific	Both	Age-standardized	Idiopathic epilepsy	Rate	2001	0.57771	0.621794	0.528383
269	Deaths	High-income Asia Pacific	Both	Age-standardized	Idiopathic epilepsy	Rate	2003	0.554565	0.592666	0.507028
283	Deaths	High-income Asia Pacific	Both	Age-standardized	Idiopathic epilepsy	Rate	2004	0.559267	0.598575	0.513483
304	Deaths	High-income Asia Pacific	Both	Age-standardized	Idiopathic epilepsy	Rate	2005	0.542996	0.584853	0.502221
319	Deaths	High-income Asia Pacific	Both	Age-standardized	Idiopathic epilepsy	Rate	2006	0.532798	0.579224	0.492665
357	Deaths	High-income Asia Pacific	Both	Age-standardized	Idiopathic epilepsy	Rate	2007	0.520351	0.564685	0.483458
375	Deaths	High-income Asia Pacific	Both	Age-standardized	Idiopathic epilepsy	Rate	2008	0.52397	0.572555	0.49108
403	Deaths	High-income Asia Pacific	Both	Age-standardized	Idiopathic epilepsy	Rate	2009	0.528362	0.57567	0.496043
417	Deaths	High-income Asia Pacific	Both	Age-standardized	Idiopathic epilepsy	Rate	2010	0.530918	0.583043	0.499861
435	Deaths	High-income Asia Pacific	Both	Age-standardized	Idiopathic epilepsy	Rate	2011	0.534922	0.587019	0.505944
470	Deaths	High-income Asia Pacific	Both	Age-standardized	Idiopathic epilepsy	Rate	2012	0.545326	0.594723	0.513136
473	Deaths	High-income Asia Pacific	Both	Age-standardized	Idiopathic epilepsy	Rate	2013	0.539631	0.587214	0.503672
505	Deaths	High-income Asia Pacific	Both	Age-standardized	Idiopathic epilepsy	Rate	2014	0.548921	0.597203	0.513434
526	Deaths	High-income Asia Pacific	Both	Age-standardized	Idiopathic epilepsy	Rate	2015	0.554756	0.601142	0.516697
544	Deaths	High-income Asia Pacific	Both	Age-standardized	Idiopathic epilepsy	Rate	2016	0.576167	0.61858	0.53681
584	Deaths	High-income Asia Pacific	Both	Age-standardized	Idiopathic epilepsy	Rate	2018	0.67971	0.723969	0.631772
586	Deaths	High-income Asia Pacific	Both	Age-standardized	Idiopathic epilepsy	Rate	2017	0.626508	0.66998	0.583076
610	Deaths	High-income Asia Pacific	Both	Age-standardized	Idiopathic epilepsy	Rate	2019	0.719677	0.764391	0.669458
630	Deaths	High-income Asia Pacific	Both	Age-standardized	Idiopathic epilepsy	Rate	2021	0.706135	0.747018	0.655805
641	Deaths	High-income Asia Pacific	Both	Age-standardized	Idiopathic epilepsy	Rate	1996	0.645479	0.704798	0.605271
669	Deaths	High-income Asia Pacific	Both	Age-standardized	Idiopathic epilepsy	Rate	2002	0.568658	0.608732	0.519062
687	Deaths	High-income Asia Pacific	Both	Age-standardized	Idiopathic epilepsy	Rate	1993	0.62248	0.713135	0.585438
701	Deaths	High-income Asia Pacific	Both	Age-standardized	Idiopathic epilepsy	Rate	2020	0.715867	0.759036	0.662833
6	Deaths	High-income North America	Both	Age-standardized	Idiopathic epilepsy	Rate	1990	0.647032	0.661606	0.630013
9	Deaths	High-income North America	Both	Age-standardized	Idiopathic epilepsy	Rate	1992	0.570354	0.583788	0.555302
31	Deaths	High-income North America	Both	Age-standardized	Idiopathic epilepsy	Rate	1991	0.603533	0.61681	0.588395
46	Deaths	High-income North America	Both	Age-standardized	Idiopathic epilepsy	Rate	1994	0.548236	0.560118	0.53482
77	Deaths	High-income North America	Both	Age-standardized	Idiopathic epilepsy	Rate	1995	0.537008	0.548106	0.523025
88	Deaths	High-income North America	Both	Age-standardized	Idiopathic epilepsy	Rate	1997	0.525198	0.537287	0.510791
94	Deaths	High-income North America	Both	Age-standardized	Idiopathic epilepsy	Rate	1998	0.516351	0.528037	0.501711
108	Deaths	High-income North America	Both	Age-standardized	Idiopathic epilepsy	Rate	1999	0.514303	0.525903	0.498643
116	Deaths	High-income North America	Both	Age-standardized	Idiopathic epilepsy	Rate	2000	0.511968	0.524493	0.495423
132	Deaths	High-income North America	Both	Age-standardized	Idiopathic epilepsy	Rate	2001	0.509934	0.522226	0.49432
135	Deaths	High-income North America	Both	Age-standardized	Idiopathic epilepsy	Rate	2003	0.524803	0.53726	0.509492
156	Deaths	High-income North America	Both	Age-standardized	Idiopathic epilepsy	Rate	2004	0.512705	0.52589	0.497923
179	Deaths	High-income North America	Both	Age-standardized	Idiopathic epilepsy	Rate	2005	0.524632	0.537349	0.50931
206	Deaths	High-income North America	Both	Age-standardized	Idiopathic epilepsy	Rate	2006	0.521292	0.53395	0.506198
227	Deaths	High-income North America	Both	Age-standardized	Idiopathic epilepsy	Rate	2007	0.516432	0.529796	0.501002
238	Deaths	High-income North America	Both	Age-standardized	Idiopathic epilepsy	Rate	2008	0.514852	0.528022	0.499377
276	Deaths	High-income North America	Both	Age-standardized	Idiopathic epilepsy	Rate	2009	0.536097	0.549624	0.518965
278	Deaths	High-income North America	Both	Age-standardized	Idiopathic epilepsy	Rate	2010	0.546013	0.561019	0.529083
305	Deaths	High-income North America	Both	Age-standardized	Idiopathic epilepsy	Rate	2011	0.556045	0.570046	0.536915
328	Deaths	High-income North America	Both	Age-standardized	Idiopathic epilepsy	Rate	2012	0.597203	0.612214	0.575886
340	Deaths	High-income North America	Both	Age-standardized	Idiopathic epilepsy	Rate	2013	0.626527	0.642057	0.604103
370	Deaths	High-income North America	Both	Age-standardized	Idiopathic epilepsy	Rate	2014	0.6605	0.677245	0.636918
386	Deaths	High-income North America	Both	Age-standardized	Idiopathic epilepsy	Rate	2015	0.699667	0.71664	0.674176
416	Deaths	High-income North America	Both	Age-standardized	Idiopathic epilepsy	Rate	2016	0.731938	0.750104	0.705479
442	Deaths	High-income North America	Both	Age-standardized	Idiopathic epilepsy	Rate	2017	0.766035	0.784615	0.737798
450	Deaths	High-income North America	Both	Age-standardized	Idiopathic epilepsy	Rate	2018	0.808687	0.829724	0.778471
484	Deaths	High-income North America	Both	Age-standardized	Idiopathic epilepsy	Rate	2019	0.825139	0.847584	0.793417
511	Deaths	High-income North America	Both	Age-standardized	Idiopathic epilepsy	Rate	2021	0.785477	0.812033	0.746994
525	Deaths	High-income North America	Both	Age-standardized	Idiopathic epilepsy	Rate	1996	0.523463	0.535565	0.509301
556	Deaths	High-income North America	Both	Age-standardized	Idiopathic epilepsy	Rate	2002	0.520153	0.532678	0.50404
568	Deaths	High-income North America	Both	Age-standardized	Idiopathic epilepsy	Rate	1993	0.548261	0.559235	0.535059
591	Deaths	High-income North America	Both	Age-standardized	Idiopathic epilepsy	Rate	2020	0.798742	0.822319	0.76315
29	Deaths	North Africa and Middle East	Both	Age-standardized	Idiopathic epilepsy	Rate	1990	2.24966	2.62001	1.90595
35	Deaths	North Africa and Middle East	Both	Age-standardized	Idiopathic epilepsy	Rate	1992	2.1476	2.5174	1.83773
51	Deaths	North Africa and Middle East	Both	Age-standardized	Idiopathic epilepsy	Rate	1991	2.19141	2.55711	1.86846
59	Deaths	North Africa and Middle East	Both	Age-standardized	Idiopathic epilepsy	Rate	1994	2.08328	2.42357	1.79692
80	Deaths	North Africa and Middle East	Both	Age-standardized	Idiopathic epilepsy	Rate	1997	1.99585	2.34418	1.72542
86	Deaths	North Africa and Middle East	Both	Age-standardized	Idiopathic epilepsy	Rate	1995	2.06351	2.413	1.77586
91	Deaths	North Africa and Middle East	Both	Age-standardized	Idiopathic epilepsy	Rate	1999	1.92025	2.25328	1.66587
101	Deaths	North Africa and Middle East	Both	Age-standardized	Idiopathic epilepsy	Rate	1998	1.95911	2.29493	1.70631
118	Deaths	North Africa and Middle East	Both	Age-standardized	Idiopathic epilepsy	Rate	2001	1.83527	2.148	1.57562
127	Deaths	North Africa and Middle East	Both	Age-standardized	Idiopathic epilepsy	Rate	2000	1.88251	2.20734	1.6243
136	Deaths	North Africa and Middle East	Both	Age-standardized	Idiopathic epilepsy	Rate	2003	1.77483	2.07883	1.5234
160	Deaths	North Africa and Middle East	Both	Age-standardized	Idiopathic epilepsy	Rate	2004	1.76101	2.06249	1.50843
177	Deaths	North Africa and Middle East	Both	Age-standardized	Idiopathic epilepsy	Rate	2005	1.74335	2.04282	1.48439
211	Deaths	North Africa and Middle East	Both	Age-standardized	Idiopathic epilepsy	Rate	2006	1.71919	2.00499	1.46967
222	Deaths	North Africa and Middle East	Both	Age-standardized	Idiopathic epilepsy	Rate	2007	1.70238	1.98851	1.45511
247	Deaths	North Africa and Middle East	Both	Age-standardized	Idiopathic epilepsy	Rate	2008	1.67687	1.93242	1.41043
277	Deaths	North Africa and Middle East	Both	Age-standardized	Idiopathic epilepsy	Rate	2009	1.64302	1.88758	1.38562
280	Deaths	North Africa and Middle East	Both	Age-standardized	Idiopathic epilepsy	Rate	2010	1.60043	1.83066	1.3333
307	Deaths	North Africa and Middle East	Both	Age-standardized	Idiopathic epilepsy	Rate	2011	1.56479	1.78631	1.31115
327	Deaths	North Africa and Middle East	Both	Age-standardized	Idiopathic epilepsy	Rate	2012	1.54403	1.76991	1.29967
344	Deaths	North Africa and Middle East	Both	Age-standardized	Idiopathic epilepsy	Rate	2013	1.52856	1.7479	1.2795
371	Deaths	North Africa and Middle East	Both	Age-standardized	Idiopathic epilepsy	Rate	2014	1.51802	1.72565	1.27036
389	Deaths	North Africa and Middle East	Both	Age-standardized	Idiopathic epilepsy	Rate	2015	1.50376	1.69769	1.25311
419	Deaths	North Africa and Middle East	Both	Age-standardized	Idiopathic epilepsy	Rate	2016	1.47345	1.66908	1.22122
439	Deaths	North Africa and Middle East	Both	Age-standardized	Idiopathic epilepsy	Rate	2017	1.44171	1.64749	1.20409
453	Deaths	North Africa and Middle East	Both	Age-standardized	Idiopathic epilepsy	Rate	2018	1.41454	1.60531	1.18235
486	Deaths	North Africa and Middle East	Both	Age-standardized	Idiopathic epilepsy	Rate	2019	1.39456	1.58612	1.1582
508	Deaths	North Africa and Middle East	Both	Age-standardized	Idiopathic epilepsy	Rate	2021	1.32267	1.52252	1.0793
531	Deaths	North Africa and Middle East	Both	Age-standardized	Idiopathic epilepsy	Rate	1996	2.03008	2.36559	1.75127
553	Deaths	North Africa and Middle East	Both	Age-standardized	Idiopathic epilepsy	Rate	2002	1.79561	2.09721	1.53769
572	Deaths	North Africa and Middle East	Both	Age-standardized	Idiopathic epilepsy	Rate	1993	2.11145	2.46403	1.81611
593	Deaths	North Africa and Middle East	Both	Age-standardized	Idiopathic epilepsy	Rate	2020	1.35271	1.54825	1.11061
13	Deaths	Oceania	Both	Age-standardized	Idiopathic epilepsy	Rate	1990	1.5673	2.3036	1.0514
18	Deaths	Oceania	Both	Age-standardized	Idiopathic epilepsy	Rate	1992	1.57338	2.30901	1.04354
64	Deaths	Oceania	Both	Age-standardized	Idiopathic epilepsy	Rate	1991	1.57823	2.31152	1.06374
74	Deaths	Oceania	Both	Age-standardized	Idiopathic epilepsy	Rate	1994	1.56915	2.25909	1.08641
113	Deaths	Oceania	Both	Age-standardized	Idiopathic epilepsy	Rate	1995	1.57254	2.29564	1.08445
141	Deaths	Oceania	Both	Age-standardized	Idiopathic epilepsy	Rate	1997	1.59323	2.31857	1.10912
168	Deaths	Oceania	Both	Age-standardized	Idiopathic epilepsy	Rate	1998	1.61103	2.32133	1.13051
190	Deaths	Oceania	Both	Age-standardized	Idiopathic epilepsy	Rate	1999	1.62805	2.35358	1.15617
201	Deaths	Oceania	Both	Age-standardized	Idiopathic epilepsy	Rate	2000	1.63634	2.40584	1.17742
221	Deaths	Oceania	Both	Age-standardized	Idiopathic epilepsy	Rate	2003	1.64039	2.30956	1.1985
231	Deaths	Oceania	Both	Age-standardized	Idiopathic epilepsy	Rate	2001	1.63163	2.37091	1.18743
261	Deaths	Oceania	Both	Age-standardized	Idiopathic epilepsy	Rate	2004	1.6326	2.26595	1.18635
296	Deaths	Oceania	Both	Age-standardized	Idiopathic epilepsy	Rate	2005	1.64319	2.23908	1.1882
314	Deaths	Oceania	Both	Age-standardized	Idiopathic epilepsy	Rate	2006	1.64686	2.24478	1.18546
349	Deaths	Oceania	Both	Age-standardized	Idiopathic epilepsy	Rate	2007	1.67884	2.30365	1.20993
360	Deaths	Oceania	Both	Age-standardized	Idiopathic epilepsy	Rate	2008	1.66509	2.28467	1.19233
387	Deaths	Oceania	Both	Age-standardized	Idiopathic epilepsy	Rate	2009	1.62841	2.21286	1.15358
396	Deaths	Oceania	Both	Age-standardized	Idiopathic epilepsy	Rate	2010	1.697	2.34725	1.22964
426	Deaths	Oceania	Both	Age-standardized	Idiopathic epilepsy	Rate	2011	1.73848	2.39458	1.28245
462	Deaths	Oceania	Both	Age-standardized	Idiopathic epilepsy	Rate	2012	1.73847	2.40091	1.27496
472	Deaths	Oceania	Both	Age-standardized	Idiopathic epilepsy	Rate	2013	1.69977	2.34272	1.23593
496	Deaths	Oceania	Both	Age-standardized	Idiopathic epilepsy	Rate	2014	1.72109	2.40484	1.24278
506	Deaths	Oceania	Both	Age-standardized	Idiopathic epilepsy	Rate	2015	1.76768	2.45416	1.28085
543	Deaths	Oceania	Both	Age-standardized	Idiopathic epilepsy	Rate	2016	1.7345	2.39274	1.24174
555	Deaths	Oceania	Both	Age-standardized	Idiopathic epilepsy	Rate	2017	1.75857	2.43561	1.24729
581	Deaths	Oceania	Both	Age-standardized	Idiopathic epilepsy	Rate	2018	1.7515	2.44554	1.22397
608	Deaths	Oceania	Both	Age-standardized	Idiopathic epilepsy	Rate	2019	1.7892	2.5419	1.29268
627	Deaths	Oceania	Both	Age-standardized	Idiopathic epilepsy	Rate	2021	1.73016	2.48173	1.25074
643	Deaths	Oceania	Both	Age-standardized	Idiopathic epilepsy	Rate	1996	1.59923	2.34851	1.12208
671	Deaths	Oceania	Both	Age-standardized	Idiopathic epilepsy	Rate	2002	1.65256	2.34913	1.21038
674	Deaths	Oceania	Both	Age-standardized	Idiopathic epilepsy	Rate	1993	1.57264	2.26836	1.07593
696	Deaths	Oceania	Both	Age-standardized	Idiopathic epilepsy	Rate	2020	1.76583	2.50949	1.26794
16	Deaths	South Asia	Both	Age-standardized	Idiopathic epilepsy	Rate	1991	3.51835	4.12079	2.2839
52	Deaths	South Asia	Both	Age-standardized	Idiopathic epilepsy	Rate	1990	3.56254	4.19475	2.29623
57	Deaths	South Asia	Both	Age-standardized	Idiopathic epilepsy	Rate	1992	3.53381	4.11507	2.26497
98	Deaths	South Asia	Both	Age-standardized	Idiopathic epilepsy	Rate	1994	3.58352	4.16302	2.34734
103	Deaths	South Asia	Both	Age-standardized	Idiopathic epilepsy	Rate	1995	3.66586	4.24435	2.37138
147	Deaths	South Asia	Both	Age-standardized	Idiopathic epilepsy	Rate	1998	3.52954	4.05889	2.29827
166	Deaths	South Asia	Both	Age-standardized	Idiopathic epilepsy	Rate	1997	3.61084	4.18878	2.34991
205	Deaths	South Asia	Both	Age-standardized	Idiopathic epilepsy	Rate	1999	3.52496	4.03601	2.30596
232	Deaths	South Asia	Both	Age-standardized	Idiopathic epilepsy	Rate	2000	3.45449	3.95992	2.25497
242	Deaths	South Asia	Both	Age-standardized	Idiopathic epilepsy	Rate	2001	3.41389	3.89211	2.26465
267	Deaths	South Asia	Both	Age-standardized	Idiopathic epilepsy	Rate	2003	3.39668	3.8693	2.27016
282	Deaths	South Asia	Both	Age-standardized	Idiopathic epilepsy	Rate	2004	3.403	3.87339	2.28059
303	Deaths	South Asia	Both	Age-standardized	Idiopathic epilepsy	Rate	2005	3.36262	3.84095	2.2501
338	Deaths	South Asia	Both	Age-standardized	Idiopathic epilepsy	Rate	2006	3.26079	3.68865	2.22579
355	Deaths	South Asia	Both	Age-standardized	Idiopathic epilepsy	Rate	2007	3.23675	3.64287	2.21754
374	Deaths	South Asia	Both	Age-standardized	Idiopathic epilepsy	Rate	2008	3.15623	3.54459	2.18717
391	Deaths	South Asia	Both	Age-standardized	Idiopathic epilepsy	Rate	2009	3.07569	3.46844	2.16276
414	Deaths	South Asia	Both	Age-standardized	Idiopathic epilepsy	Rate	2010	2.99953	3.35639	2.11048
447	Deaths	South Asia	Both	Age-standardized	Idiopathic epilepsy	Rate	2011	2.92156	3.26176	2.11798
464	Deaths	South Asia	Both	Age-standardized	Idiopathic epilepsy	Rate	2012	2.88632	3.22154	2.13636
485	Deaths	South Asia	Both	Age-standardized	Idiopathic epilepsy	Rate	2013	2.9367	3.26883	2.17006
500	Deaths	South Asia	Both	Age-standardized	Idiopathic epilepsy	Rate	2014	2.9501	3.26596	2.17736
524	Deaths	South Asia	Both	Age-standardized	Idiopathic epilepsy	Rate	2015	2.96921	3.33075	2.19993
542	Deaths	South Asia	Both	Age-standardized	Idiopathic epilepsy	Rate	2016	2.96033	3.31459	2.17525
575	Deaths	South Asia	Both	Age-standardized	Idiopathic epilepsy	Rate	2017	2.94618	3.30217	2.16743
599	Deaths	South Asia	Both	Age-standardized	Idiopathic epilepsy	Rate	2018	2.81924	3.17699	2.04779
622	Deaths	South Asia	Both	Age-standardized	Idiopathic epilepsy	Rate	2019	2.76805	3.12234	2.01363
628	Deaths	South Asia	Both	Age-standardized	Idiopathic epilepsy	Rate	2021	2.57632	2.94352	1.87217
658	Deaths	South Asia	Both	Age-standardized	Idiopathic epilepsy	Rate	1996	3.66628	4.24081	2.3818
668	Deaths	South Asia	Both	Age-standardized	Idiopathic epilepsy	Rate	2002	3.37667	3.83097	2.24072
691	Deaths	South Asia	Both	Age-standardized	Idiopathic epilepsy	Rate	1993	3.54174	4.12314	2.31118
693	Deaths	South Asia	Both	Age-standardized	Idiopathic epilepsy	Rate	2020	2.6765	3.05105	1.98336
5	Deaths	Southeast Asia	Both	Age-standardized	Idiopathic epilepsy	Rate	1991	0.745573	0.846782	0.554471
43	Deaths	Southeast Asia	Both	Age-standardized	Idiopathic epilepsy	Rate	1992	0.736103	0.834631	0.551252
53	Deaths	Southeast Asia	Both	Age-standardized	Idiopathic epilepsy	Rate	1990	0.754551	0.851573	0.557126
92	Deaths	Southeast Asia	Both	Age-standardized	Idiopathic epilepsy	Rate	1994	0.724694	0.815577	0.542208
114	Deaths	Southeast Asia	Both	Age-standardized	Idiopathic epilepsy	Rate	1995	0.721045	0.809776	0.5387
148	Deaths	Southeast Asia	Both	Age-standardized	Idiopathic epilepsy	Rate	1997	0.711136	0.799064	0.536952
173	Deaths	Southeast Asia	Both	Age-standardized	Idiopathic epilepsy	Rate	1999	0.704031	0.789554	0.525291
187	Deaths	Southeast Asia	Both	Age-standardized	Idiopathic epilepsy	Rate	1998	0.704446	0.795374	0.528457
220	Deaths	Southeast Asia	Both	Age-standardized	Idiopathic epilepsy	Rate	2001	0.700457	0.794463	0.530339
225	Deaths	Southeast Asia	Both	Age-standardized	Idiopathic epilepsy	Rate	2000	0.70233	0.789007	0.528362
259	Deaths	Southeast Asia	Both	Age-standardized	Idiopathic epilepsy	Rate	2003	0.702985	0.785384	0.528022
291	Deaths	Southeast Asia	Both	Age-standardized	Idiopathic epilepsy	Rate	2004	0.701857	0.782674	0.532701
295	Deaths	Southeast Asia	Both	Age-standardized	Idiopathic epilepsy	Rate	2005	0.685097	0.766416	0.526818
331	Deaths	Southeast Asia	Both	Age-standardized	Idiopathic epilepsy	Rate	2006	0.670304	0.744911	0.519452
336	Deaths	Southeast Asia	Both	Age-standardized	Idiopathic epilepsy	Rate	2007	0.65414	0.722327	0.511423
373	Deaths	Southeast Asia	Both	Age-standardized	Idiopathic epilepsy	Rate	2008	0.641173	0.708507	0.504481
409	Deaths	Southeast Asia	Both	Age-standardized	Idiopathic epilepsy	Rate	2010	0.614207	0.678984	0.483071
410	Deaths	Southeast Asia	Both	Age-standardized	Idiopathic epilepsy	Rate	2009	0.627625	0.689206	0.497046
445	Deaths	Southeast Asia	Both	Age-standardized	Idiopathic epilepsy	Rate	2011	0.602336	0.672602	0.47658
455	Deaths	Southeast Asia	Both	Age-standardized	Idiopathic epilepsy	Rate	2012	0.595754	0.666777	0.466366
480	Deaths	Southeast Asia	Both	Age-standardized	Idiopathic epilepsy	Rate	2013	0.596067	0.675002	0.456308
492	Deaths	Southeast Asia	Both	Age-standardized	Idiopathic epilepsy	Rate	2014	0.599391	0.6782	0.446038
521	Deaths	Southeast Asia	Both	Age-standardized	Idiopathic epilepsy	Rate	2015	0.594678	0.668387	0.439635
552	Deaths	Southeast Asia	Both	Age-standardized	Idiopathic epilepsy	Rate	2016	0.587968	0.66964	0.433657
565	Deaths	Southeast Asia	Both	Age-standardized	Idiopathic epilepsy	Rate	2017	0.583166	0.668975	0.430219
595	Deaths	Southeast Asia	Both	Age-standardized	Idiopathic epilepsy	Rate	2018	0.580875	0.667744	0.426955
618	Deaths	Southeast Asia	Both	Age-standardized	Idiopathic epilepsy	Rate	2021	0.557029	0.659087	0.403342
619	Deaths	Southeast Asia	Both	Age-standardized	Idiopathic epilepsy	Rate	2019	0.57845	0.663556	0.421954
649	Deaths	Southeast Asia	Both	Age-standardized	Idiopathic epilepsy	Rate	1996	0.720813	0.812734	0.542133
660	Deaths	Southeast Asia	Both	Age-standardized	Idiopathic epilepsy	Rate	2002	0.700704	0.785279	0.527799
683	Deaths	Southeast Asia	Both	Age-standardized	Idiopathic epilepsy	Rate	1993	0.736032	0.831225	0.547542
703	Deaths	Southeast Asia	Both	Age-standardized	Idiopathic epilepsy	Rate	2020	0.556324	0.65253	0.400892
23	Deaths	Southern Latin America	Both	Age-standardized	Idiopathic epilepsy	Rate	1991	1.09557	1.14208	1.04632
54	Deaths	Southern Latin America	Both	Age-standardized	Idiopathic epilepsy	Rate	1990	1.16057	1.21186	1.11112
56	Deaths	Southern Latin America	Both	Age-standardized	Idiopathic epilepsy	Rate	1992	1.03826	1.08463	0.988354
106	Deaths	Southern Latin America	Both	Age-standardized	Idiopathic epilepsy	Rate	1995	1.01964	1.07059	0.976936
115	Deaths	Southern Latin America	Both	Age-standardized	Idiopathic epilepsy	Rate	1994	0.987934	1.03723	0.940882
149	Deaths	Southern Latin America	Both	Age-standardized	Idiopathic epilepsy	Rate	1998	0.999166	1.04497	0.955808
164	Deaths	Southern Latin America	Both	Age-standardized	Idiopathic epilepsy	Rate	1997	0.959538	1.00458	0.919781
181	Deaths	Southern Latin America	Both	Age-standardized	Idiopathic epilepsy	Rate	1999	1.04704	1.09782	1.00059
215	Deaths	Southern Latin America	Both	Age-standardized	Idiopathic epilepsy	Rate	2000	1.06998	1.12218	1.0169
217	Deaths	Southern Latin America	Both	Age-standardized	Idiopathic epilepsy	Rate	2001	1.10686	1.15806	1.05678
253	Deaths	Southern Latin America	Both	Age-standardized	Idiopathic epilepsy	Rate	2003	1.0714	1.12391	1.02492
254	Deaths	Southern Latin America	Both	Age-standardized	Idiopathic epilepsy	Rate	2004	1.00847	1.05556	0.963164
292	Deaths	Southern Latin America	Both	Age-standardized	Idiopathic epilepsy	Rate	2005	1.03577	1.0875	0.988444
330	Deaths	Southern Latin America	Both	Age-standardized	Idiopathic epilepsy	Rate	2006	1.00342	1.05796	0.955074
334	Deaths	Southern Latin America	Both	Age-standardized	Idiopathic epilepsy	Rate	2007	1.04801	1.10117	0.996802
367	Deaths	Southern Latin America	Both	Age-standardized	Idiopathic epilepsy	Rate	2008	1.04853	1.10399	0.996778
378	Deaths	Southern Latin America	Both	Age-standardized	Idiopathic epilepsy	Rate	2009	1.05043	1.1053	1.00019
411	Deaths	Southern Latin America	Both	Age-standardized	Idiopathic epilepsy	Rate	2010	1.04208	1.09169	0.993804
421	Deaths	Southern Latin America	Both	Age-standardized	Idiopathic epilepsy	Rate	2011	1.04206	1.09074	0.994599
448	Deaths	Southern Latin America	Both	Age-standardized	Idiopathic epilepsy	Rate	2012	1.07056	1.12148	1.02463
482	Deaths	Southern Latin America	Both	Age-standardized	Idiopathic epilepsy	Rate	2013	1.12482	1.17523	1.07543
491	Deaths	Southern Latin America	Both	Age-standardized	Idiopathic epilepsy	Rate	2014	1.10995	1.16075	1.06181
522	Deaths	Southern Latin America	Both	Age-standardized	Idiopathic epilepsy	Rate	2015	1.13022	1.18352	1.07854
534	Deaths	Southern Latin America	Both	Age-standardized	Idiopathic epilepsy	Rate	2016	1.11923	1.16888	1.06564
563	Deaths	Southern Latin America	Both	Age-standardized	Idiopathic epilepsy	Rate	2017	1.11128	1.16281	1.05464
573	Deaths	Southern Latin America	Both	Age-standardized	Idiopathic epilepsy	Rate	2018	1.11728	1.17629	1.05888
604	Deaths	Southern Latin America	Both	Age-standardized	Idiopathic epilepsy	Rate	2019	1.11483	1.17937	1.05579
620	Deaths	Southern Latin America	Both	Age-standardized	Idiopathic epilepsy	Rate	2021	1.01032	1.077	0.948336
652	Deaths	Southern Latin America	Both	Age-standardized	Idiopathic epilepsy	Rate	1996	0.988128	1.03319	0.947416
662	Deaths	Southern Latin America	Both	Age-standardized	Idiopathic epilepsy	Rate	2002	1.08952	1.14191	1.04146
680	Deaths	Southern Latin America	Both	Age-standardized	Idiopathic epilepsy	Rate	1993	0.984408	1.02983	0.936007
692	Deaths	Southern Latin America	Both	Age-standardized	Idiopathic epilepsy	Rate	2020	1.0332	1.09589	0.972682
15	Deaths	Southern Sub-Saharan Africa	Both	Age-standardized	Idiopathic epilepsy	Rate	1991	2.65501	3.23803	2.17938
48	Deaths	Southern Sub-Saharan Africa	Both	Age-standardized	Idiopathic epilepsy	Rate	1990	2.68594	3.26032	2.22487
63	Deaths	Southern Sub-Saharan Africa	Both	Age-standardized	Idiopathic epilepsy	Rate	1992	2.67708	3.24548	2.19881
96	Deaths	Southern Sub-Saharan Africa	Both	Age-standardized	Idiopathic epilepsy	Rate	1994	2.60763	3.19376	2.1268
109	Deaths	Southern Sub-Saharan Africa	Both	Age-standardized	Idiopathic epilepsy	Rate	1995	2.53673	3.10382	2.10493
175	Deaths	Southern Sub-Saharan Africa	Both	Age-standardized	Idiopathic epilepsy	Rate	1997	2.48564	2.9737	2.07709
191	Deaths	Southern Sub-Saharan Africa	Both	Age-standardized	Idiopathic epilepsy	Rate	1999	2.54142	2.97747	2.13567
200	Deaths	Southern Sub-Saharan Africa	Both	Age-standardized	Idiopathic epilepsy	Rate	1998	2.48959	2.95046	2.08282
240	Deaths	Southern Sub-Saharan Africa	Both	Age-standardized	Idiopathic epilepsy	Rate	2001	2.73934	3.12055	2.28669
245	Deaths	Southern Sub-Saharan Africa	Both	Age-standardized	Idiopathic epilepsy	Rate	2000	2.68045	3.09519	2.22271
264	Deaths	Southern Sub-Saharan Africa	Both	Age-standardized	Idiopathic epilepsy	Rate	2003	2.90252	3.25721	2.38625
297	Deaths	Southern Sub-Saharan Africa	Both	Age-standardized	Idiopathic epilepsy	Rate	2005	2.94805	3.34878	2.40286
302	Deaths	Southern Sub-Saharan Africa	Both	Age-standardized	Idiopathic epilepsy	Rate	2004	2.94357	3.3211	2.38383
335	Deaths	Southern Sub-Saharan Africa	Both	Age-standardized	Idiopathic epilepsy	Rate	2006	2.92607	3.33161	2.39283
350	Deaths	Southern Sub-Saharan Africa	Both	Age-standardized	Idiopathic epilepsy	Rate	2007	2.85336	3.24133	2.32594
377	Deaths	Southern Sub-Saharan Africa	Both	Age-standardized	Idiopathic epilepsy	Rate	2008	2.85209	3.2675	2.36725
388	Deaths	Southern Sub-Saharan Africa	Both	Age-standardized	Idiopathic epilepsy	Rate	2009	2.82622	3.22446	2.36107
413	Deaths	Southern Sub-Saharan Africa	Both	Age-standardized	Idiopathic epilepsy	Rate	2010	2.79033	3.18551	2.36873
446	Deaths	Southern Sub-Saharan Africa	Both	Age-standardized	Idiopathic epilepsy	Rate	2011	2.78082	3.21429	2.38637
460	Deaths	Southern Sub-Saharan Africa	Both	Age-standardized	Idiopathic epilepsy	Rate	2012	2.71877	3.1736	2.35246
483	Deaths	Southern Sub-Saharan Africa	Both	Age-standardized	Idiopathic epilepsy	Rate	2013	2.64515	3.08041	2.28896
501	Deaths	Southern Sub-Saharan Africa	Both	Age-standardized	Idiopathic epilepsy	Rate	2014	2.60476	3.03283	2.2454
523	Deaths	Southern Sub-Saharan Africa	Both	Age-standardized	Idiopathic epilepsy	Rate	2015	2.60787	3.05762	2.26168
539	Deaths	Southern Sub-Saharan Africa	Both	Age-standardized	Idiopathic epilepsy	Rate	2016	2.62382	3.08104	2.30488
577	Deaths	Southern Sub-Saharan Africa	Both	Age-standardized	Idiopathic epilepsy	Rate	2017	2.6548	3.18458	2.35955
603	Deaths	Southern Sub-Saharan Africa	Both	Age-standardized	Idiopathic epilepsy	Rate	2018	2.65514	3.20873	2.32491
621	Deaths	Southern Sub-Saharan Africa	Both	Age-standardized	Idiopathic epilepsy	Rate	2019	2.60867	3.12234	2.29664
623	Deaths	Southern Sub-Saharan Africa	Both	Age-standardized	Idiopathic epilepsy	Rate	2021	2.54253	3.09752	2.20654
656	Deaths	Southern Sub-Saharan Africa	Both	Age-standardized	Idiopathic epilepsy	Rate	1996	2.47093	3.00053	2.06242
665	Deaths	Southern Sub-Saharan Africa	Both	Age-standardized	Idiopathic epilepsy	Rate	2002	2.82798	3.17375	2.34491
688	Deaths	Southern Sub-Saharan Africa	Both	Age-standardized	Idiopathic epilepsy	Rate	1993	2.59378	3.17024	2.09548
695	Deaths	Southern Sub-Saharan Africa	Both	Age-standardized	Idiopathic epilepsy	Rate	2020	2.5767	3.07248	2.27635
12	Deaths	Tropical Latin America	Both	Age-standardized	Idiopathic epilepsy	Rate	1992	1.27946	1.32254	1.23668
20	Deaths	Tropical Latin America	Both	Age-standardized	Idiopathic epilepsy	Rate	1990	1.30933	1.35743	1.26292
58	Deaths	Tropical Latin America	Both	Age-standardized	Idiopathic epilepsy	Rate	1991	1.29485	1.34016	1.25209
79	Deaths	Tropical Latin America	Both	Age-standardized	Idiopathic epilepsy	Rate	1994	1.22842	1.2683	1.18856
126	Deaths	Tropical Latin America	Both	Age-standardized	Idiopathic epilepsy	Rate	1995	1.21295	1.24919	1.17671
143	Deaths	Tropical Latin America	Both	Age-standardized	Idiopathic epilepsy	Rate	1997	1.21908	1.25639	1.18281
170	Deaths	Tropical Latin America	Both	Age-standardized	Idiopathic epilepsy	Rate	1998	1.20715	1.24733	1.16786
188	Deaths	Tropical Latin America	Both	Age-standardized	Idiopathic epilepsy	Rate	1999	1.19446	1.23342	1.15576
189	Deaths	Tropical Latin America	Both	Age-standardized	Idiopathic epilepsy	Rate	2000	1.22761	1.2701	1.1871
223	Deaths	Tropical Latin America	Both	Age-standardized	Idiopathic epilepsy	Rate	2003	1.23312	1.27757	1.19057
233	Deaths	Tropical Latin America	Both	Age-standardized	Idiopathic epilepsy	Rate	2001	1.21825	1.25767	1.1792
263	Deaths	Tropical Latin America	Both	Age-standardized	Idiopathic epilepsy	Rate	2004	1.24058	1.28446	1.19467
306	Deaths	Tropical Latin America	Both	Age-standardized	Idiopathic epilepsy	Rate	2005	1.24731	1.29455	1.19615
313	Deaths	Tropical Latin America	Both	Age-standardized	Idiopathic epilepsy	Rate	2006	1.27212	1.3226	1.22204
337	Deaths	Tropical Latin America	Both	Age-standardized	Idiopathic epilepsy	Rate	2007	1.28165	1.33246	1.22617
354	Deaths	Tropical Latin America	Both	Age-standardized	Idiopathic epilepsy	Rate	2008	1.29039	1.34449	1.2347
394	Deaths	Tropical Latin America	Both	Age-standardized	Idiopathic epilepsy	Rate	2010	1.30816	1.36214	1.25781
395	Deaths	Tropical Latin America	Both	Age-standardized	Idiopathic epilepsy	Rate	2009	1.29815	1.34865	1.24508
429	Deaths	Tropical Latin America	Both	Age-standardized	Idiopathic epilepsy	Rate	2011	1.32437	1.37924	1.27438
461	Deaths	Tropical Latin America	Both	Age-standardized	Idiopathic epilepsy	Rate	2013	1.37022	1.43002	1.31464
468	Deaths	Tropical Latin America	Both	Age-standardized	Idiopathic epilepsy	Rate	2012	1.34944	1.4064	1.29784
502	Deaths	Tropical Latin America	Both	Age-standardized	Idiopathic epilepsy	Rate	2014	1.34702	1.40601	1.29333
513	Deaths	Tropical Latin America	Both	Age-standardized	Idiopathic epilepsy	Rate	2015	1.36694	1.42134	1.31509
547	Deaths	Tropical Latin America	Both	Age-standardized	Idiopathic epilepsy	Rate	2016	1.41514	1.46796	1.36126
570	Deaths	Tropical Latin America	Both	Age-standardized	Idiopathic epilepsy	Rate	2017	1.48844	1.54874	1.42596
579	Deaths	Tropical Latin America	Both	Age-standardized	Idiopathic epilepsy	Rate	2018	1.53712	1.59947	1.47168
611	Deaths	Tropical Latin America	Both	Age-standardized	Idiopathic epilepsy	Rate	2019	1.59351	1.66529	1.52354
634	Deaths	Tropical Latin America	Both	Age-standardized	Idiopathic epilepsy	Rate	2021	1.54844	1.61257	1.47261
639	Deaths	Tropical Latin America	Both	Age-standardized	Idiopathic epilepsy	Rate	1996	1.21273	1.25055	1.17496
666	Deaths	Tropical Latin America	Both	Age-standardized	Idiopathic epilepsy	Rate	2002	1.21952	1.26237	1.17739
673	Deaths	Tropical Latin America	Both	Age-standardized	Idiopathic epilepsy	Rate	1993	1.26108	1.30591	1.21846
702	Deaths	Tropical Latin America	Both	Age-standardized	Idiopathic epilepsy	Rate	2020	1.57669	1.64724	1.50451
25	Deaths	Western Europe	Both	Age-standardized	Idiopathic epilepsy	Rate	1992	1.13376	1.15865	1.10631
33	Deaths	Western Europe	Both	Age-standardized	Idiopathic epilepsy	Rate	1990	1.1215	1.14339	1.0954
71	Deaths	Western Europe	Both	Age-standardized	Idiopathic epilepsy	Rate	1991	1.15472	1.17799	1.12622
84	Deaths	Western Europe	Both	Age-standardized	Idiopathic epilepsy	Rate	1994	1.09272	1.11811	1.06416
123	Deaths	Western Europe	Both	Age-standardized	Idiopathic epilepsy	Rate	1995	1.14312	1.17023	1.1131
146	Deaths	Western Europe	Both	Age-standardized	Idiopathic epilepsy	Rate	1997	1.18373	1.21383	1.15058
158	Deaths	Western Europe	Both	Age-standardized	Idiopathic epilepsy	Rate	1999	1.24103	1.27236	1.20351
167	Deaths	Western Europe	Both	Age-standardized	Idiopathic epilepsy	Rate	1998	1.21687	1.24912	1.18184
202	Deaths	Western Europe	Both	Age-standardized	Idiopathic epilepsy	Rate	2000	1.2688	1.3019	1.22914
204	Deaths	Western Europe	Both	Age-standardized	Idiopathic epilepsy	Rate	2001	1.33114	1.36579	1.28701
234	Deaths	Western Europe	Both	Age-standardized	Idiopathic epilepsy	Rate	2003	1.44023	1.47991	1.38914
265	Deaths	Western Europe	Both	Age-standardized	Idiopathic epilepsy	Rate	2004	1.41461	1.45344	1.35965
288	Deaths	Western Europe	Both	Age-standardized	Idiopathic epilepsy	Rate	2005	1.40848	1.44885	1.35572
323	Deaths	Western Europe	Both	Age-standardized	Idiopathic epilepsy	Rate	2006	1.39758	1.43573	1.34272
325	Deaths	Western Europe	Both	Age-standardized	Idiopathic epilepsy	Rate	2007	1.39165	1.4292	1.3382
363	Deaths	Western Europe	Both	Age-standardized	Idiopathic epilepsy	Rate	2008	1.40979	1.45075	1.35304
402	Deaths	Western Europe	Both	Age-standardized	Idiopathic epilepsy	Rate	2009	1.43182	1.47452	1.37139
405	Deaths	Western Europe	Both	Age-standardized	Idiopathic epilepsy	Rate	2010	1.43294	1.47692	1.37293
436	Deaths	Western Europe	Both	Age-standardized	Idiopathic epilepsy	Rate	2011	1.43521	1.48101	1.37145
443	Deaths	Western Europe	Both	Age-standardized	Idiopathic epilepsy	Rate	2012	1.45272	1.49978	1.38523
474	Deaths	Western Europe	Both	Age-standardized	Idiopathic epilepsy	Rate	2013	1.44219	1.49043	1.37297
510	Deaths	Western Europe	Both	Age-standardized	Idiopathic epilepsy	Rate	2014	1.43548	1.48892	1.36556
517	Deaths	Western Europe	Both	Age-standardized	Idiopathic epilepsy	Rate	2015	1.45829	1.51025	1.38477
551	Deaths	Western Europe	Both	Age-standardized	Idiopathic epilepsy	Rate	2016	1.46302	1.5164	1.38509
560	Deaths	Western Europe	Both	Age-standardized	Idiopathic epilepsy	Rate	2017	1.46798	1.52634	1.38856
588	Deaths	Western Europe	Both	Age-standardized	Idiopathic epilepsy	Rate	2018	1.45314	1.51269	1.37533
613	Deaths	Western Europe	Both	Age-standardized	Idiopathic epilepsy	Rate	2019	1.44533	1.51523	1.35424
615	Deaths	Western Europe	Both	Age-standardized	Idiopathic epilepsy	Rate	2021	1.41172	1.51591	1.26112
647	Deaths	Western Europe	Both	Age-standardized	Idiopathic epilepsy	Rate	1996	1.17256	1.20061	1.14039
677	Deaths	Western Europe	Both	Age-standardized	Idiopathic epilepsy	Rate	2002	1.37038	1.40686	1.32434
678	Deaths	Western Europe	Both	Age-standardized	Idiopathic epilepsy	Rate	1993	1.09673	1.12113	1.06951
698	Deaths	Western Europe	Both	Age-standardized	Idiopathic epilepsy	Rate	2020	1.42132	1.521	1.27993
4	Deaths	Western Sub-Saharan Africa	Both	Age-standardized	Idiopathic epilepsy	Rate	1990	3.52225	4.58242	2.68609
14	Deaths	Western Sub-Saharan Africa	Both	Age-standardized	Idiopathic epilepsy	Rate	1992	3.54394	4.6934	2.72281
39	Deaths	Western Sub-Saharan Africa	Both	Age-standardized	Idiopathic epilepsy	Rate	1991	3.5279	4.61769	2.66571
47	Deaths	Western Sub-Saharan Africa	Both	Age-standardized	Idiopathic epilepsy	Rate	1994	3.56501	4.64295	2.7599
72	Deaths	Western Sub-Saharan Africa	Both	Age-standardized	Idiopathic epilepsy	Rate	1995	3.56639	4.57241	2.75594
90	Deaths	Western Sub-Saharan Africa	Both	Age-standardized	Idiopathic epilepsy	Rate	1997	3.57459	4.56369	2.80548
95	Deaths	Western Sub-Saharan Africa	Both	Age-standardized	Idiopathic epilepsy	Rate	1998	3.57628	4.48932	2.83611
110	Deaths	Western Sub-Saharan Africa	Both	Age-standardized	Idiopathic epilepsy	Rate	1999	3.57917	4.47795	2.82463
112	Deaths	Western Sub-Saharan Africa	Both	Age-standardized	Idiopathic epilepsy	Rate	2000	3.57539	4.516	2.82212
133	Deaths	Western Sub-Saharan Africa	Both	Age-standardized	Idiopathic epilepsy	Rate	2001	3.62668	4.65812	2.84547
137	Deaths	Western Sub-Saharan Africa	Both	Age-standardized	Idiopathic epilepsy	Rate	2003	3.76762	4.68029	2.81213
159	Deaths	Western Sub-Saharan Africa	Both	Age-standardized	Idiopathic epilepsy	Rate	2004	3.82019	4.74731	2.86233
180	Deaths	Western Sub-Saharan Africa	Both	Age-standardized	Idiopathic epilepsy	Rate	2005	3.85077	4.86827	2.83172
208	Deaths	Western Sub-Saharan Africa	Both	Age-standardized	Idiopathic epilepsy	Rate	2006	3.86689	4.86316	2.79513
229	Deaths	Western Sub-Saharan Africa	Both	Age-standardized	Idiopathic epilepsy	Rate	2007	3.88569	4.84841	2.75066
243	Deaths	Western Sub-Saharan Africa	Both	Age-standardized	Idiopathic epilepsy	Rate	2008	3.83453	4.76819	2.69117
275	Deaths	Western Sub-Saharan Africa	Both	Age-standardized	Idiopathic epilepsy	Rate	2009	3.83851	4.77036	2.68803
281	Deaths	Western Sub-Saharan Africa	Both	Age-standardized	Idiopathic epilepsy	Rate	2010	3.84287	4.75694	2.72575
309	Deaths	Western Sub-Saharan Africa	Both	Age-standardized	Idiopathic epilepsy	Rate	2011	3.86043	4.76374	2.72329
332	Deaths	Western Sub-Saharan Africa	Both	Age-standardized	Idiopathic epilepsy	Rate	2012	3.90402	4.80576	2.73075
347	Deaths	Western Sub-Saharan Africa	Both	Age-standardized	Idiopathic epilepsy	Rate	2013	3.9533	4.81672	2.76512
372	Deaths	Western Sub-Saharan Africa	Both	Age-standardized	Idiopathic epilepsy	Rate	2014	3.98579	4.79341	2.81506
393	Deaths	Western Sub-Saharan Africa	Both	Age-standardized	Idiopathic epilepsy	Rate	2015	3.93237	4.75811	2.71127
420	Deaths	Western Sub-Saharan Africa	Both	Age-standardized	Idiopathic epilepsy	Rate	2016	3.92614	4.7943	2.66432
441	Deaths	Western Sub-Saharan Africa	Both	Age-standardized	Idiopathic epilepsy	Rate	2017	3.88505	4.74034	2.66272
454	Deaths	Western Sub-Saharan Africa	Both	Age-standardized	Idiopathic epilepsy	Rate	2018	3.81474	4.66908	2.60813
489	Deaths	Western Sub-Saharan Africa	Both	Age-standardized	Idiopathic epilepsy	Rate	2019	3.75714	4.56195	2.51695
515	Deaths	Western Sub-Saharan Africa	Both	Age-standardized	Idiopathic epilepsy	Rate	2021	3.63805	4.46474	2.41628
532	Deaths	Western Sub-Saharan Africa	Both	Age-standardized	Idiopathic epilepsy	Rate	1996	3.57482	4.56586	2.80372
559	Deaths	Western Sub-Saharan Africa	Both	Age-standardized	Idiopathic epilepsy	Rate	2002	3.70495	4.7434	2.92595
574	Deaths	Western Sub-Saharan Africa	Both	Age-standardized	Idiopathic epilepsy	Rate	1993	3.55036	4.60857	2.7438
594	Deaths	Western Sub-Saharan Africa	Both	Age-standardized	Idiopathic epilepsy	Rate	2020	3.69599	4.54621	2.45263
