# Supplementary material for: A population-based analysis of the global burden of epilepsy across all age groups (1990–2021): utilizing the Global Burden of Disease 2021 data
Source: Front Neurol. 2024 Dec 12;15:1448596. doi: 10.3389/fneur.2024.1448596 (PMC11669576; doi:10.3389/fneur.2024.1448596)
Supplement: Supplementary file 13 [file Table_13.xlsx]

## Sheet: Sheet1
Exported data
	measure_name	location_name	sex_name	age_name	cause_name	metric_name	year	val	upper	lower
34	DALYs (Disability-Adjusted Life Years)	Andean Latin America	Both	Age-standardized	Idiopathic epilepsy	Rate	1990	354.341	509.858	216.39
49	DALYs (Disability-Adjusted Life Years)	Andean Latin America	Both	Age-standardized	Idiopathic epilepsy	Rate	1991	358.62	507.463	236.472
69	DALYs (Disability-Adjusted Life Years)	Andean Latin America	Both	Age-standardized	Idiopathic epilepsy	Rate	1992	362.263	499.168	248.47
81	DALYs (Disability-Adjusted Life Years)	Andean Latin America	Both	Age-standardized	Idiopathic epilepsy	Rate	1993	361.134	494.052	244.347
97	DALYs (Disability-Adjusted Life Years)	Andean Latin America	Both	Age-standardized	Idiopathic epilepsy	Rate	1994	359.23	514.237	233.689
120	DALYs (Disability-Adjusted Life Years)	Andean Latin America	Both	Age-standardized	Idiopathic epilepsy	Rate	1995	358.28	539.038	220.49
179	DALYs (Disability-Adjusted Life Years)	Andean Latin America	Both	Age-standardized	Idiopathic epilepsy	Rate	1996	357.802	515.56	234.907
206	DALYs (Disability-Adjusted Life Years)	Andean Latin America	Both	Age-standardized	Idiopathic epilepsy	Rate	1997	349.906	500.481	232.425
218	DALYs (Disability-Adjusted Life Years)	Andean Latin America	Both	Age-standardized	Idiopathic epilepsy	Rate	1998	343.16	504.226	224.38
226	DALYs (Disability-Adjusted Life Years)	Andean Latin America	Both	Age-standardized	Idiopathic epilepsy	Rate	1999	337.479	504.238	215.18
242	DALYs (Disability-Adjusted Life Years)	Andean Latin America	Both	Age-standardized	Idiopathic epilepsy	Rate	2000	330.171	508.527	196.657
259	DALYs (Disability-Adjusted Life Years)	Andean Latin America	Both	Age-standardized	Idiopathic epilepsy	Rate	2001	325.362	486.8	202.602
320	DALYs (Disability-Adjusted Life Years)	Andean Latin America	Both	Age-standardized	Idiopathic epilepsy	Rate	2002	319.687	467.557	204.294
329	DALYs (Disability-Adjusted Life Years)	Andean Latin America	Both	Age-standardized	Idiopathic epilepsy	Rate	2003	313.446	454.974	198.479
353	DALYs (Disability-Adjusted Life Years)	Andean Latin America	Both	Age-standardized	Idiopathic epilepsy	Rate	2004	310.398	455.162	194.276
366	DALYs (Disability-Adjusted Life Years)	Andean Latin America	Both	Age-standardized	Idiopathic epilepsy	Rate	2005	306.645	478.248	183.482
374	DALYs (Disability-Adjusted Life Years)	Andean Latin America	Both	Age-standardized	Idiopathic epilepsy	Rate	2006	298.122	441.494	187.743
437	DALYs (Disability-Adjusted Life Years)	Andean Latin America	Both	Age-standardized	Idiopathic epilepsy	Rate	2007	282.762	404.537	179.832
442	DALYs (Disability-Adjusted Life Years)	Andean Latin America	Both	Age-standardized	Idiopathic epilepsy	Rate	2008	274.853	393.311	175.944
467	DALYs (Disability-Adjusted Life Years)	Andean Latin America	Both	Age-standardized	Idiopathic epilepsy	Rate	2009	264.375	390.087	163.612
475	DALYs (Disability-Adjusted Life Years)	Andean Latin America	Both	Age-standardized	Idiopathic epilepsy	Rate	2010	259.322	396.505	153.194
494	DALYs (Disability-Adjusted Life Years)	Andean Latin America	Both	Age-standardized	Idiopathic epilepsy	Rate	2011	251.235	367.079	153.807
517	DALYs (Disability-Adjusted Life Years)	Andean Latin America	Both	Age-standardized	Idiopathic epilepsy	Rate	2012	242.768	345.231	148.779
563	DALYs (Disability-Adjusted Life Years)	Andean Latin America	Both	Age-standardized	Idiopathic epilepsy	Rate	2013	234.709	345.677	146.144
589	DALYs (Disability-Adjusted Life Years)	Andean Latin America	Both	Age-standardized	Idiopathic epilepsy	Rate	2014	230.791	346.323	140.129
597	DALYs (Disability-Adjusted Life Years)	Andean Latin America	Both	Age-standardized	Idiopathic epilepsy	Rate	2015	229.117	360.458	130.192
621	DALYs (Disability-Adjusted Life Years)	Andean Latin America	Both	Age-standardized	Idiopathic epilepsy	Rate	2016	235.22	354.14	147.008
626	DALYs (Disability-Adjusted Life Years)	Andean Latin America	Both	Age-standardized	Idiopathic epilepsy	Rate	2017	234.882	339.06	154.179
645	DALYs (Disability-Adjusted Life Years)	Andean Latin America	Both	Age-standardized	Idiopathic epilepsy	Rate	2018	232.804	359.722	149.074
682	DALYs (Disability-Adjusted Life Years)	Andean Latin America	Both	Age-standardized	Idiopathic epilepsy	Rate	2019	233.388	376.148	143.094
683	DALYs (Disability-Adjusted Life Years)	Andean Latin America	Both	Age-standardized	Idiopathic epilepsy	Rate	2020	230.01	355.317	138.077
696	DALYs (Disability-Adjusted Life Years)	Andean Latin America	Both	Age-standardized	Idiopathic epilepsy	Rate	2021	232.525	347.507	144.452
15	DALYs (Disability-Adjusted Life Years)	Australasia	Both	Age-standardized	Idiopathic epilepsy	Rate	1990	143.84	232.561	88.3053
43	DALYs (Disability-Adjusted Life Years)	Australasia	Both	Age-standardized	Idiopathic epilepsy	Rate	1991	141.291	220.722	89.6663
57	DALYs (Disability-Adjusted Life Years)	Australasia	Both	Age-standardized	Idiopathic epilepsy	Rate	1992	141.116	217.042	91.6908
73	DALYs (Disability-Adjusted Life Years)	Australasia	Both	Age-standardized	Idiopathic epilepsy	Rate	1993	138.757	208.42	89.7948
139	DALYs (Disability-Adjusted Life Years)	Australasia	Both	Age-standardized	Idiopathic epilepsy	Rate	1994	140.431	211.865	88.8588
151	DALYs (Disability-Adjusted Life Years)	Australasia	Both	Age-standardized	Idiopathic epilepsy	Rate	1995	139.675	221.209	85.0408
166	DALYs (Disability-Adjusted Life Years)	Australasia	Both	Age-standardized	Idiopathic epilepsy	Rate	1996	141.957	215.209	92.6361
180	DALYs (Disability-Adjusted Life Years)	Australasia	Both	Age-standardized	Idiopathic epilepsy	Rate	1997	139.628	206.156	92.7339
197	DALYs (Disability-Adjusted Life Years)	Australasia	Both	Age-standardized	Idiopathic epilepsy	Rate	1998	138.469	211.693	91.5881
203	DALYs (Disability-Adjusted Life Years)	Australasia	Both	Age-standardized	Idiopathic epilepsy	Rate	1999	140.583	220.52	93.8416
258	DALYs (Disability-Adjusted Life Years)	Australasia	Both	Age-standardized	Idiopathic epilepsy	Rate	2000	138.243	225.464	87.3979
261	DALYs (Disability-Adjusted Life Years)	Australasia	Both	Age-standardized	Idiopathic epilepsy	Rate	2001	137.269	215.709	90.3798
274	DALYs (Disability-Adjusted Life Years)	Australasia	Both	Age-standardized	Idiopathic epilepsy	Rate	2002	137.451	204.828	93.3505
289	DALYs (Disability-Adjusted Life Years)	Australasia	Both	Age-standardized	Idiopathic epilepsy	Rate	2003	136.692	204.006	91.1355
296	DALYs (Disability-Adjusted Life Years)	Australasia	Both	Age-standardized	Idiopathic epilepsy	Rate	2004	131.836	204.382	85.6152
306	DALYs (Disability-Adjusted Life Years)	Australasia	Both	Age-standardized	Idiopathic epilepsy	Rate	2005	132.769	208.729	83.727
354	DALYs (Disability-Adjusted Life Years)	Australasia	Both	Age-standardized	Idiopathic epilepsy	Rate	2006	132.039	204.63	86.3768
376	DALYs (Disability-Adjusted Life Years)	Australasia	Both	Age-standardized	Idiopathic epilepsy	Rate	2007	129.975	194.726	84.3675
392	DALYs (Disability-Adjusted Life Years)	Australasia	Both	Age-standardized	Idiopathic epilepsy	Rate	2008	126.839	194.012	80.7259
404	DALYs (Disability-Adjusted Life Years)	Australasia	Both	Age-standardized	Idiopathic epilepsy	Rate	2009	127.139	196.925	78.0161
421	DALYs (Disability-Adjusted Life Years)	Australasia	Both	Age-standardized	Idiopathic epilepsy	Rate	2010	128.741	207.329	76.6431
433	DALYs (Disability-Adjusted Life Years)	Australasia	Both	Age-standardized	Idiopathic epilepsy	Rate	2011	128.52	202.479	81.7401
486	DALYs (Disability-Adjusted Life Years)	Australasia	Both	Age-standardized	Idiopathic epilepsy	Rate	2012	125.843	193.472	82.9924
495	DALYs (Disability-Adjusted Life Years)	Australasia	Both	Age-standardized	Idiopathic epilepsy	Rate	2013	120.988	186.886	78.7741
516	DALYs (Disability-Adjusted Life Years)	Australasia	Both	Age-standardized	Idiopathic epilepsy	Rate	2014	119.511	192.774	74.9668
535	DALYs (Disability-Adjusted Life Years)	Australasia	Both	Age-standardized	Idiopathic epilepsy	Rate	2015	117.888	200.437	67.9648
555	DALYs (Disability-Adjusted Life Years)	Australasia	Both	Age-standardized	Idiopathic epilepsy	Rate	2016	115.186	180.328	70.7034
559	DALYs (Disability-Adjusted Life Years)	Australasia	Both	Age-standardized	Idiopathic epilepsy	Rate	2017	115.271	178.68	73.2408
604	DALYs (Disability-Adjusted Life Years)	Australasia	Both	Age-standardized	Idiopathic epilepsy	Rate	2018	113.495	186.1	70.0301
615	DALYs (Disability-Adjusted Life Years)	Australasia	Both	Age-standardized	Idiopathic epilepsy	Rate	2019	113.459	199.774	65.8486
627	DALYs (Disability-Adjusted Life Years)	Australasia	Both	Age-standardized	Idiopathic epilepsy	Rate	2020	111.824	201.29	61.7849
637	DALYs (Disability-Adjusted Life Years)	Australasia	Both	Age-standardized	Idiopathic epilepsy	Rate	2021	111.574	199.674	60.773
11	DALYs (Disability-Adjusted Life Years)	Caribbean	Both	Age-standardized	Idiopathic epilepsy	Rate	1991	250.153	325.127	186.039
21	DALYs (Disability-Adjusted Life Years)	Caribbean	Both	Age-standardized	Idiopathic epilepsy	Rate	1992	250.466	325.313	192.227
23	DALYs (Disability-Adjusted Life Years)	Caribbean	Both	Age-standardized	Idiopathic epilepsy	Rate	1993	252.877	325.924	195.937
29	DALYs (Disability-Adjusted Life Years)	Caribbean	Both	Age-standardized	Idiopathic epilepsy	Rate	1990	258.437	341.701	191.907
65	DALYs (Disability-Adjusted Life Years)	Caribbean	Both	Age-standardized	Idiopathic epilepsy	Rate	1994	249.57	319.907	190.928
71	DALYs (Disability-Adjusted Life Years)	Caribbean	Both	Age-standardized	Idiopathic epilepsy	Rate	1995	243.819	314.539	182.691
74	DALYs (Disability-Adjusted Life Years)	Caribbean	Both	Age-standardized	Idiopathic epilepsy	Rate	1996	239.814	305.666	182.012
89	DALYs (Disability-Adjusted Life Years)	Caribbean	Both	Age-standardized	Idiopathic epilepsy	Rate	1997	236.781	300.534	180.409
101	DALYs (Disability-Adjusted Life Years)	Caribbean	Both	Age-standardized	Idiopathic epilepsy	Rate	1998	233.049	293.582	177.064
113	DALYs (Disability-Adjusted Life Years)	Caribbean	Both	Age-standardized	Idiopathic epilepsy	Rate	1999	233.096	299.433	174.989
144	DALYs (Disability-Adjusted Life Years)	Caribbean	Both	Age-standardized	Idiopathic epilepsy	Rate	2000	230.501	301.987	169.877
159	DALYs (Disability-Adjusted Life Years)	Caribbean	Both	Age-standardized	Idiopathic epilepsy	Rate	2001	226.352	292.199	171.758
176	DALYs (Disability-Adjusted Life Years)	Caribbean	Both	Age-standardized	Idiopathic epilepsy	Rate	2002	223.2	283.083	172.444
191	DALYs (Disability-Adjusted Life Years)	Caribbean	Both	Age-standardized	Idiopathic epilepsy	Rate	2003	223.414	282.798	172.87
211	DALYs (Disability-Adjusted Life Years)	Caribbean	Both	Age-standardized	Idiopathic epilepsy	Rate	2004	223.313	292.362	171.087
230	DALYs (Disability-Adjusted Life Years)	Caribbean	Both	Age-standardized	Idiopathic epilepsy	Rate	2005	220.624	294.105	162.511
252	DALYs (Disability-Adjusted Life Years)	Caribbean	Both	Age-standardized	Idiopathic epilepsy	Rate	2006	218.908	283.475	166.172
288	DALYs (Disability-Adjusted Life Years)	Caribbean	Both	Age-standardized	Idiopathic epilepsy	Rate	2007	218.113	279.962	164.656
313	DALYs (Disability-Adjusted Life Years)	Caribbean	Both	Age-standardized	Idiopathic epilepsy	Rate	2008	215.113	279.018	162.645
336	DALYs (Disability-Adjusted Life Years)	Caribbean	Both	Age-standardized	Idiopathic epilepsy	Rate	2009	214.763	277.679	159.781
361	DALYs (Disability-Adjusted Life Years)	Caribbean	Both	Age-standardized	Idiopathic epilepsy	Rate	2010	212.374	284.39	153.302
388	DALYs (Disability-Adjusted Life Years)	Caribbean	Both	Age-standardized	Idiopathic epilepsy	Rate	2011	214.231	279.637	158.771
408	DALYs (Disability-Adjusted Life Years)	Caribbean	Both	Age-standardized	Idiopathic epilepsy	Rate	2012	215.317	277.144	164.776
427	DALYs (Disability-Adjusted Life Years)	Caribbean	Both	Age-standardized	Idiopathic epilepsy	Rate	2013	216.319	276.481	163.669
451	DALYs (Disability-Adjusted Life Years)	Caribbean	Both	Age-standardized	Idiopathic epilepsy	Rate	2014	219.847	283.72	163.95
471	DALYs (Disability-Adjusted Life Years)	Caribbean	Both	Age-standardized	Idiopathic epilepsy	Rate	2015	218.583	289.881	157.407
491	DALYs (Disability-Adjusted Life Years)	Caribbean	Both	Age-standardized	Idiopathic epilepsy	Rate	2016	218.59	282.47	161.415
511	DALYs (Disability-Adjusted Life Years)	Caribbean	Both	Age-standardized	Idiopathic epilepsy	Rate	2017	221.369	288.642	166.23
524	DALYs (Disability-Adjusted Life Years)	Caribbean	Both	Age-standardized	Idiopathic epilepsy	Rate	2018	221.418	286.574	163.285
544	DALYs (Disability-Adjusted Life Years)	Caribbean	Both	Age-standardized	Idiopathic epilepsy	Rate	2019	222.056	294.071	160.475
571	DALYs (Disability-Adjusted Life Years)	Caribbean	Both	Age-standardized	Idiopathic epilepsy	Rate	2020	220.062	291.62	159.049
585	DALYs (Disability-Adjusted Life Years)	Caribbean	Both	Age-standardized	Idiopathic epilepsy	Rate	2021	220.697	303.915	159.644
7	DALYs (Disability-Adjusted Life Years)	Central Asia	Both	Age-standardized	Idiopathic epilepsy	Rate	1990	275.96	358.71	206.667
36	DALYs (Disability-Adjusted Life Years)	Central Asia	Both	Age-standardized	Idiopathic epilepsy	Rate	1991	291.888	368.116	228.559
51	DALYs (Disability-Adjusted Life Years)	Central Asia	Both	Age-standardized	Idiopathic epilepsy	Rate	1992	304.999	375.68	246.398
116	DALYs (Disability-Adjusted Life Years)	Central Asia	Both	Age-standardized	Idiopathic epilepsy	Rate	1993	322.505	393.15	260.475
128	DALYs (Disability-Adjusted Life Years)	Central Asia	Both	Age-standardized	Idiopathic epilepsy	Rate	1994	333.545	409.77	266.326
140	DALYs (Disability-Adjusted Life Years)	Central Asia	Both	Age-standardized	Idiopathic epilepsy	Rate	1995	335.194	420.725	263.796
157	DALYs (Disability-Adjusted Life Years)	Central Asia	Both	Age-standardized	Idiopathic epilepsy	Rate	1996	345.612	423.015	276.28
172	DALYs (Disability-Adjusted Life Years)	Central Asia	Both	Age-standardized	Idiopathic epilepsy	Rate	1997	351.771	429.348	284.934
182	DALYs (Disability-Adjusted Life Years)	Central Asia	Both	Age-standardized	Idiopathic epilepsy	Rate	1998	351.219	432.52	281.602
222	DALYs (Disability-Adjusted Life Years)	Central Asia	Both	Age-standardized	Idiopathic epilepsy	Rate	1999	351.185	439.158	278.984
249	DALYs (Disability-Adjusted Life Years)	Central Asia	Both	Age-standardized	Idiopathic epilepsy	Rate	2000	349.975	440.657	269.431
260	DALYs (Disability-Adjusted Life Years)	Central Asia	Both	Age-standardized	Idiopathic epilepsy	Rate	2001	351.766	435.651	278.909
273	DALYs (Disability-Adjusted Life Years)	Central Asia	Both	Age-standardized	Idiopathic epilepsy	Rate	2002	350.216	435.543	282.23
279	DALYs (Disability-Adjusted Life Years)	Central Asia	Both	Age-standardized	Idiopathic epilepsy	Rate	2003	349.715	436.481	282.304
294	DALYs (Disability-Adjusted Life Years)	Central Asia	Both	Age-standardized	Idiopathic epilepsy	Rate	2004	347.023	435.659	275.796
333	DALYs (Disability-Adjusted Life Years)	Central Asia	Both	Age-standardized	Idiopathic epilepsy	Rate	2005	344.29	434.377	268.804
340	DALYs (Disability-Adjusted Life Years)	Central Asia	Both	Age-standardized	Idiopathic epilepsy	Rate	2006	332.654	414.461	262.657
360	DALYs (Disability-Adjusted Life Years)	Central Asia	Both	Age-standardized	Idiopathic epilepsy	Rate	2007	323.872	400.735	256.745
378	DALYs (Disability-Adjusted Life Years)	Central Asia	Both	Age-standardized	Idiopathic epilepsy	Rate	2008	318.901	394.176	252.057
398	DALYs (Disability-Adjusted Life Years)	Central Asia	Both	Age-standardized	Idiopathic epilepsy	Rate	2009	312.964	390.312	242.358
413	DALYs (Disability-Adjusted Life Years)	Central Asia	Both	Age-standardized	Idiopathic epilepsy	Rate	2010	309.139	393.986	237.954
469	DALYs (Disability-Adjusted Life Years)	Central Asia	Both	Age-standardized	Idiopathic epilepsy	Rate	2011	304.368	384.61	240.743
484	DALYs (Disability-Adjusted Life Years)	Central Asia	Both	Age-standardized	Idiopathic epilepsy	Rate	2012	301.076	376.911	239.083
487	DALYs (Disability-Adjusted Life Years)	Central Asia	Both	Age-standardized	Idiopathic epilepsy	Rate	2013	300.216	377.952	236.135
514	DALYs (Disability-Adjusted Life Years)	Central Asia	Both	Age-standardized	Idiopathic epilepsy	Rate	2014	296.062	380.869	228.174
522	DALYs (Disability-Adjusted Life Years)	Central Asia	Both	Age-standardized	Idiopathic epilepsy	Rate	2015	287.153	379.231	213.939
542	DALYs (Disability-Adjusted Life Years)	Central Asia	Both	Age-standardized	Idiopathic epilepsy	Rate	2016	291.224	371.395	226.903
590	DALYs (Disability-Adjusted Life Years)	Central Asia	Both	Age-standardized	Idiopathic epilepsy	Rate	2017	293.785	365.383	234.716
599	DALYs (Disability-Adjusted Life Years)	Central Asia	Both	Age-standardized	Idiopathic epilepsy	Rate	2018	284.369	361.669	221.326
608	DALYs (Disability-Adjusted Life Years)	Central Asia	Both	Age-standardized	Idiopathic epilepsy	Rate	2019	279.964	361.253	211.097
620	DALYs (Disability-Adjusted Life Years)	Central Asia	Both	Age-standardized	Idiopathic epilepsy	Rate	2020	277.092	359.654	213.502
628	DALYs (Disability-Adjusted Life Years)	Central Asia	Both	Age-standardized	Idiopathic epilepsy	Rate	2021	280.701	367.362	214.165
3	DALYs (Disability-Adjusted Life Years)	Central Europe	Both	Age-standardized	Idiopathic epilepsy	Rate	1991	193.273	248.999	145.005
13	DALYs (Disability-Adjusted Life Years)	Central Europe	Both	Age-standardized	Idiopathic epilepsy	Rate	1990	195.257	252.375	144.17
16	DALYs (Disability-Adjusted Life Years)	Central Europe	Both	Age-standardized	Idiopathic epilepsy	Rate	1992	189.065	246.825	143.766
40	DALYs (Disability-Adjusted Life Years)	Central Europe	Both	Age-standardized	Idiopathic epilepsy	Rate	1993	188.499	245.887	143.872
50	DALYs (Disability-Adjusted Life Years)	Central Europe	Both	Age-standardized	Idiopathic epilepsy	Rate	1994	187.052	248.16	142.687
55	DALYs (Disability-Adjusted Life Years)	Central Europe	Both	Age-standardized	Idiopathic epilepsy	Rate	1995	187.271	251.756	140.939
68	DALYs (Disability-Adjusted Life Years)	Central Europe	Both	Age-standardized	Idiopathic epilepsy	Rate	1996	185.444	247.441	140.534
79	DALYs (Disability-Adjusted Life Years)	Central Europe	Both	Age-standardized	Idiopathic epilepsy	Rate	1997	186.183	246.792	142.839
94	DALYs (Disability-Adjusted Life Years)	Central Europe	Both	Age-standardized	Idiopathic epilepsy	Rate	1998	184.491	246.128	142.492
121	DALYs (Disability-Adjusted Life Years)	Central Europe	Both	Age-standardized	Idiopathic epilepsy	Rate	1999	181.799	245.009	138.624
136	DALYs (Disability-Adjusted Life Years)	Central Europe	Both	Age-standardized	Idiopathic epilepsy	Rate	2000	178.015	244.267	133.286
154	DALYs (Disability-Adjusted Life Years)	Central Europe	Both	Age-standardized	Idiopathic epilepsy	Rate	2001	177.666	242.732	134.736
174	DALYs (Disability-Adjusted Life Years)	Central Europe	Both	Age-standardized	Idiopathic epilepsy	Rate	2002	176.288	238.658	134.646
187	DALYs (Disability-Adjusted Life Years)	Central Europe	Both	Age-standardized	Idiopathic epilepsy	Rate	2003	176.451	237.784	133.458
207	DALYs (Disability-Adjusted Life Years)	Central Europe	Both	Age-standardized	Idiopathic epilepsy	Rate	2004	174.874	237.338	131.358
231	DALYs (Disability-Adjusted Life Years)	Central Europe	Both	Age-standardized	Idiopathic epilepsy	Rate	2005	176.336	242.304	129.911
254	DALYs (Disability-Adjusted Life Years)	Central Europe	Both	Age-standardized	Idiopathic epilepsy	Rate	2006	175.125	241.339	129.21
283	DALYs (Disability-Adjusted Life Years)	Central Europe	Both	Age-standardized	Idiopathic epilepsy	Rate	2007	175.25	241.708	129.765
309	DALYs (Disability-Adjusted Life Years)	Central Europe	Both	Age-standardized	Idiopathic epilepsy	Rate	2008	173.802	237.452	129.769
332	DALYs (Disability-Adjusted Life Years)	Central Europe	Both	Age-standardized	Idiopathic epilepsy	Rate	2009	172.81	239.996	128.052
358	DALYs (Disability-Adjusted Life Years)	Central Europe	Both	Age-standardized	Idiopathic epilepsy	Rate	2010	171.371	240.906	125.696
383	DALYs (Disability-Adjusted Life Years)	Central Europe	Both	Age-standardized	Idiopathic epilepsy	Rate	2011	169.864	237.069	125.442
411	DALYs (Disability-Adjusted Life Years)	Central Europe	Both	Age-standardized	Idiopathic epilepsy	Rate	2012	170.863	234.759	126.565
423	DALYs (Disability-Adjusted Life Years)	Central Europe	Both	Age-standardized	Idiopathic epilepsy	Rate	2013	167.55	231.975	122.447
448	DALYs (Disability-Adjusted Life Years)	Central Europe	Both	Age-standardized	Idiopathic epilepsy	Rate	2014	165.059	224.585	118.257
466	DALYs (Disability-Adjusted Life Years)	Central Europe	Both	Age-standardized	Idiopathic epilepsy	Rate	2015	166.912	226.079	119.273
489	DALYs (Disability-Adjusted Life Years)	Central Europe	Both	Age-standardized	Idiopathic epilepsy	Rate	2016	169.046	225.821	122.554
506	DALYs (Disability-Adjusted Life Years)	Central Europe	Both	Age-standardized	Idiopathic epilepsy	Rate	2017	168.504	226.495	122.982
527	DALYs (Disability-Adjusted Life Years)	Central Europe	Both	Age-standardized	Idiopathic epilepsy	Rate	2018	168.801	226.646	123.014
547	DALYs (Disability-Adjusted Life Years)	Central Europe	Both	Age-standardized	Idiopathic epilepsy	Rate	2019	169.248	228.129	123.135
564	DALYs (Disability-Adjusted Life Years)	Central Europe	Both	Age-standardized	Idiopathic epilepsy	Rate	2020	172.369	235.552	124.317
578	DALYs (Disability-Adjusted Life Years)	Central Europe	Both	Age-standardized	Idiopathic epilepsy	Rate	2021	174.557	239.828	127.553
12	DALYs (Disability-Adjusted Life Years)	Central Latin America	Both	Age-standardized	Idiopathic epilepsy	Rate	1990	336.059	445.572	253.033
30	DALYs (Disability-Adjusted Life Years)	Central Latin America	Both	Age-standardized	Idiopathic epilepsy	Rate	1991	329.183	433.78	248.334
104	DALYs (Disability-Adjusted Life Years)	Central Latin America	Both	Age-standardized	Idiopathic epilepsy	Rate	1992	324.32	426.764	246.291
110	DALYs (Disability-Adjusted Life Years)	Central Latin America	Both	Age-standardized	Idiopathic epilepsy	Rate	1993	317.111	417.995	236.635
132	DALYs (Disability-Adjusted Life Years)	Central Latin America	Both	Age-standardized	Idiopathic epilepsy	Rate	1994	313.535	416.56	227.727
141	DALYs (Disability-Adjusted Life Years)	Central Latin America	Both	Age-standardized	Idiopathic epilepsy	Rate	1995	310.756	414.227	222.42
165	DALYs (Disability-Adjusted Life Years)	Central Latin America	Both	Age-standardized	Idiopathic epilepsy	Rate	1996	307.017	404.299	221.21
185	DALYs (Disability-Adjusted Life Years)	Central Latin America	Both	Age-standardized	Idiopathic epilepsy	Rate	1997	300.675	396.258	218.219
241	DALYs (Disability-Adjusted Life Years)	Central Latin America	Both	Age-standardized	Idiopathic epilepsy	Rate	1998	295.379	388.605	214.333
253	DALYs (Disability-Adjusted Life Years)	Central Latin America	Both	Age-standardized	Idiopathic epilepsy	Rate	1999	287.526	379.249	205.499
270	DALYs (Disability-Adjusted Life Years)	Central Latin America	Both	Age-standardized	Idiopathic epilepsy	Rate	2000	283.428	373.055	204.942
292	DALYs (Disability-Adjusted Life Years)	Central Latin America	Both	Age-standardized	Idiopathic epilepsy	Rate	2001	280.85	366.902	202.325
299	DALYs (Disability-Adjusted Life Years)	Central Latin America	Both	Age-standardized	Idiopathic epilepsy	Rate	2002	275.736	357.881	201.337
319	DALYs (Disability-Adjusted Life Years)	Central Latin America	Both	Age-standardized	Idiopathic epilepsy	Rate	2003	274.912	359.001	203.949
379	DALYs (Disability-Adjusted Life Years)	Central Latin America	Both	Age-standardized	Idiopathic epilepsy	Rate	2004	269.97	353.238	199.413
393	DALYs (Disability-Adjusted Life Years)	Central Latin America	Both	Age-standardized	Idiopathic epilepsy	Rate	2005	268.214	356.64	195.633
406	DALYs (Disability-Adjusted Life Years)	Central Latin America	Both	Age-standardized	Idiopathic epilepsy	Rate	2006	265.304	352.884	196.946
426	DALYs (Disability-Adjusted Life Years)	Central Latin America	Both	Age-standardized	Idiopathic epilepsy	Rate	2007	262.553	344.755	195.075
436	DALYs (Disability-Adjusted Life Years)	Central Latin America	Both	Age-standardized	Idiopathic epilepsy	Rate	2008	260.878	341.523	195.122
499	DALYs (Disability-Adjusted Life Years)	Central Latin America	Both	Age-standardized	Idiopathic epilepsy	Rate	2009	255.638	338.286	188.14
509	DALYs (Disability-Adjusted Life Years)	Central Latin America	Both	Age-standardized	Idiopathic epilepsy	Rate	2010	252.293	336.93	184.063
521	DALYs (Disability-Adjusted Life Years)	Central Latin America	Both	Age-standardized	Idiopathic epilepsy	Rate	2011	250.33	332.499	182.644
543	DALYs (Disability-Adjusted Life Years)	Central Latin America	Both	Age-standardized	Idiopathic epilepsy	Rate	2012	250.065	331.253	182.238
553	DALYs (Disability-Adjusted Life Years)	Central Latin America	Both	Age-standardized	Idiopathic epilepsy	Rate	2013	251.386	328.049	184.297
573	DALYs (Disability-Adjusted Life Years)	Central Latin America	Both	Age-standardized	Idiopathic epilepsy	Rate	2014	252.486	328.638	183.073
623	DALYs (Disability-Adjusted Life Years)	Central Latin America	Both	Age-standardized	Idiopathic epilepsy	Rate	2015	252.533	330.726	182.532
647	DALYs (Disability-Adjusted Life Years)	Central Latin America	Both	Age-standardized	Idiopathic epilepsy	Rate	2016	253.505	329.449	185.828
648	DALYs (Disability-Adjusted Life Years)	Central Latin America	Both	Age-standardized	Idiopathic epilepsy	Rate	2017	250.099	328.613	184.772
663	DALYs (Disability-Adjusted Life Years)	Central Latin America	Both	Age-standardized	Idiopathic epilepsy	Rate	2018	250.087	331.964	184.693
670	DALYs (Disability-Adjusted Life Years)	Central Latin America	Both	Age-standardized	Idiopathic epilepsy	Rate	2019	251.224	337.403	186.681
679	DALYs (Disability-Adjusted Life Years)	Central Latin America	Both	Age-standardized	Idiopathic epilepsy	Rate	2020	249.681	336.582	182.161
704	DALYs (Disability-Adjusted Life Years)	Central Latin America	Both	Age-standardized	Idiopathic epilepsy	Rate	2021	250.718	337.211	179.249
38	DALYs (Disability-Adjusted Life Years)	Central Sub-Saharan Africa	Both	Age-standardized	Idiopathic epilepsy	Rate	1990	385.374	552.536	254.117
61	DALYs (Disability-Adjusted Life Years)	Central Sub-Saharan Africa	Both	Age-standardized	Idiopathic epilepsy	Rate	1991	385.494	542.92	263.456
80	DALYs (Disability-Adjusted Life Years)	Central Sub-Saharan Africa	Both	Age-standardized	Idiopathic epilepsy	Rate	1992	381.804	523.948	265.859
82	DALYs (Disability-Adjusted Life Years)	Central Sub-Saharan Africa	Both	Age-standardized	Idiopathic epilepsy	Rate	1993	378.263	536.482	262.122
111	DALYs (Disability-Adjusted Life Years)	Central Sub-Saharan Africa	Both	Age-standardized	Idiopathic epilepsy	Rate	1994	373.365	536.154	251.275
129	DALYs (Disability-Adjusted Life Years)	Central Sub-Saharan Africa	Both	Age-standardized	Idiopathic epilepsy	Rate	1995	371.024	552.182	242.746
186	DALYs (Disability-Adjusted Life Years)	Central Sub-Saharan Africa	Both	Age-standardized	Idiopathic epilepsy	Rate	1996	364.419	526.885	249.458
210	DALYs (Disability-Adjusted Life Years)	Central Sub-Saharan Africa	Both	Age-standardized	Idiopathic epilepsy	Rate	1997	355.681	499.574	246.951
227	DALYs (Disability-Adjusted Life Years)	Central Sub-Saharan Africa	Both	Age-standardized	Idiopathic epilepsy	Rate	1998	354.953	494.232	248.155
246	DALYs (Disability-Adjusted Life Years)	Central Sub-Saharan Africa	Both	Age-standardized	Idiopathic epilepsy	Rate	1999	355.606	502.797	248.814
250	DALYs (Disability-Adjusted Life Years)	Central Sub-Saharan Africa	Both	Age-standardized	Idiopathic epilepsy	Rate	2000	355.377	505.74	239.626
316	DALYs (Disability-Adjusted Life Years)	Central Sub-Saharan Africa	Both	Age-standardized	Idiopathic epilepsy	Rate	2001	354.462	491.729	245.458
350	DALYs (Disability-Adjusted Life Years)	Central Sub-Saharan Africa	Both	Age-standardized	Idiopathic epilepsy	Rate	2002	353.926	486.916	247.828
351	DALYs (Disability-Adjusted Life Years)	Central Sub-Saharan Africa	Both	Age-standardized	Idiopathic epilepsy	Rate	2003	355.315	490.767	251.353
367	DALYs (Disability-Adjusted Life Years)	Central Sub-Saharan Africa	Both	Age-standardized	Idiopathic epilepsy	Rate	2004	353.649	503.371	246.828
372	DALYs (Disability-Adjusted Life Years)	Central Sub-Saharan Africa	Both	Age-standardized	Idiopathic epilepsy	Rate	2005	352.454	515.228	238.911
387	DALYs (Disability-Adjusted Life Years)	Central Sub-Saharan Africa	Both	Age-standardized	Idiopathic epilepsy	Rate	2006	353.795	498.908	250.093
447	DALYs (Disability-Adjusted Life Years)	Central Sub-Saharan Africa	Both	Age-standardized	Idiopathic epilepsy	Rate	2007	354.507	488.015	254.393
460	DALYs (Disability-Adjusted Life Years)	Central Sub-Saharan Africa	Both	Age-standardized	Idiopathic epilepsy	Rate	2008	356.664	494.307	256.424
482	DALYs (Disability-Adjusted Life Years)	Central Sub-Saharan Africa	Both	Age-standardized	Idiopathic epilepsy	Rate	2009	359.226	500.73	256.945
502	DALYs (Disability-Adjusted Life Years)	Central Sub-Saharan Africa	Both	Age-standardized	Idiopathic epilepsy	Rate	2010	360.769	512.655	244.378
510	DALYs (Disability-Adjusted Life Years)	Central Sub-Saharan Africa	Both	Age-standardized	Idiopathic epilepsy	Rate	2011	361.433	493.948	255.446
533	DALYs (Disability-Adjusted Life Years)	Central Sub-Saharan Africa	Both	Age-standardized	Idiopathic epilepsy	Rate	2012	361.988	485.146	261.328
580	DALYs (Disability-Adjusted Life Years)	Central Sub-Saharan Africa	Both	Age-standardized	Idiopathic epilepsy	Rate	2013	362.479	489.797	262.976
606	DALYs (Disability-Adjusted Life Years)	Central Sub-Saharan Africa	Both	Age-standardized	Idiopathic epilepsy	Rate	2014	362.561	504.758	260.786
616	DALYs (Disability-Adjusted Life Years)	Central Sub-Saharan Africa	Both	Age-standardized	Idiopathic epilepsy	Rate	2015	360.704	515.487	248.297
634	DALYs (Disability-Adjusted Life Years)	Central Sub-Saharan Africa	Both	Age-standardized	Idiopathic epilepsy	Rate	2016	356.788	490.47	253.571
638	DALYs (Disability-Adjusted Life Years)	Central Sub-Saharan Africa	Both	Age-standardized	Idiopathic epilepsy	Rate	2017	353.322	484.475	256.842
653	DALYs (Disability-Adjusted Life Years)	Central Sub-Saharan Africa	Both	Age-standardized	Idiopathic epilepsy	Rate	2018	349.307	474.882	249.578
690	DALYs (Disability-Adjusted Life Years)	Central Sub-Saharan Africa	Both	Age-standardized	Idiopathic epilepsy	Rate	2019	344.373	476.65	235.835
693	DALYs (Disability-Adjusted Life Years)	Central Sub-Saharan Africa	Both	Age-standardized	Idiopathic epilepsy	Rate	2020	335.954	472.915	237.053
702	DALYs (Disability-Adjusted Life Years)	Central Sub-Saharan Africa	Both	Age-standardized	Idiopathic epilepsy	Rate	2021	334.52	477.24	220.916
6	DALYs (Disability-Adjusted Life Years)	East Asia	Both	Age-standardized	Idiopathic epilepsy	Rate	1990	177.658	219.548	143.487
19	DALYs (Disability-Adjusted Life Years)	East Asia	Both	Age-standardized	Idiopathic epilepsy	Rate	1991	179.643	222.132	144.186
83	DALYs (Disability-Adjusted Life Years)	East Asia	Both	Age-standardized	Idiopathic epilepsy	Rate	1992	182.071	225.27	146.855
103	DALYs (Disability-Adjusted Life Years)	East Asia	Both	Age-standardized	Idiopathic epilepsy	Rate	1993	182.313	226.453	147.246
107	DALYs (Disability-Adjusted Life Years)	East Asia	Both	Age-standardized	Idiopathic epilepsy	Rate	1994	180.131	224.189	142.442
134	DALYs (Disability-Adjusted Life Years)	East Asia	Both	Age-standardized	Idiopathic epilepsy	Rate	1995	177.695	220.449	139.899
148	DALYs (Disability-Adjusted Life Years)	East Asia	Both	Age-standardized	Idiopathic epilepsy	Rate	1996	173.976	214.645	138.956
167	DALYs (Disability-Adjusted Life Years)	East Asia	Both	Age-standardized	Idiopathic epilepsy	Rate	1997	170.878	212.535	134.339
223	DALYs (Disability-Adjusted Life Years)	East Asia	Both	Age-standardized	Idiopathic epilepsy	Rate	1998	167.563	208.131	133.751
243	DALYs (Disability-Adjusted Life Years)	East Asia	Both	Age-standardized	Idiopathic epilepsy	Rate	1999	163.978	202.823	129.297
257	DALYs (Disability-Adjusted Life Years)	East Asia	Both	Age-standardized	Idiopathic epilepsy	Rate	2000	160.853	200.858	125.633
272	DALYs (Disability-Adjusted Life Years)	East Asia	Both	Age-standardized	Idiopathic epilepsy	Rate	2001	157.573	199.277	123.593
285	DALYs (Disability-Adjusted Life Years)	East Asia	Both	Age-standardized	Idiopathic epilepsy	Rate	2002	153.896	193.534	119.912
346	DALYs (Disability-Adjusted Life Years)	East Asia	Both	Age-standardized	Idiopathic epilepsy	Rate	2003	150.267	190.259	118.692
362	DALYs (Disability-Adjusted Life Years)	East Asia	Both	Age-standardized	Idiopathic epilepsy	Rate	2004	145.556	185.549	114.167
370	DALYs (Disability-Adjusted Life Years)	East Asia	Both	Age-standardized	Idiopathic epilepsy	Rate	2005	140.002	178.373	108.058
385	DALYs (Disability-Adjusted Life Years)	East Asia	Both	Age-standardized	Idiopathic epilepsy	Rate	2006	133.491	171.47	101.894
405	DALYs (Disability-Adjusted Life Years)	East Asia	Both	Age-standardized	Idiopathic epilepsy	Rate	2007	127.714	165.775	97.8186
417	DALYs (Disability-Adjusted Life Years)	East Asia	Both	Age-standardized	Idiopathic epilepsy	Rate	2008	124.079	161.817	95.0635
468	DALYs (Disability-Adjusted Life Years)	East Asia	Both	Age-standardized	Idiopathic epilepsy	Rate	2009	122.085	157.514	94.2057
488	DALYs (Disability-Adjusted Life Years)	East Asia	Both	Age-standardized	Idiopathic epilepsy	Rate	2010	119.826	155.665	90.6734
505	DALYs (Disability-Adjusted Life Years)	East Asia	Both	Age-standardized	Idiopathic epilepsy	Rate	2011	115.608	149.485	88.6679
529	DALYs (Disability-Adjusted Life Years)	East Asia	Both	Age-standardized	Idiopathic epilepsy	Rate	2012	111.781	145.329	85.2604
539	DALYs (Disability-Adjusted Life Years)	East Asia	Both	Age-standardized	Idiopathic epilepsy	Rate	2013	109.483	142.247	82.43
552	DALYs (Disability-Adjusted Life Years)	East Asia	Both	Age-standardized	Idiopathic epilepsy	Rate	2014	107.509	141.92	81.6593
624	DALYs (Disability-Adjusted Life Years)	East Asia	Both	Age-standardized	Idiopathic epilepsy	Rate	2015	105.601	141.392	79.108
632	DALYs (Disability-Adjusted Life Years)	East Asia	Both	Age-standardized	Idiopathic epilepsy	Rate	2016	104.116	137.383	78.7366
639	DALYs (Disability-Adjusted Life Years)	East Asia	Both	Age-standardized	Idiopathic epilepsy	Rate	2017	101.676	135.204	78.4633
650	DALYs (Disability-Adjusted Life Years)	East Asia	Both	Age-standardized	Idiopathic epilepsy	Rate	2018	99.2474	133.123	75.1355
660	DALYs (Disability-Adjusted Life Years)	East Asia	Both	Age-standardized	Idiopathic epilepsy	Rate	2019	97.6212	132.055	73.3218
665	DALYs (Disability-Adjusted Life Years)	East Asia	Both	Age-standardized	Idiopathic epilepsy	Rate	2020	101.355	139.766	73.9529
700	DALYs (Disability-Adjusted Life Years)	East Asia	Both	Age-standardized	Idiopathic epilepsy	Rate	2021	102.03	138.712	74.1263
9	DALYs (Disability-Adjusted Life Years)	Eastern Europe	Both	Age-standardized	Idiopathic epilepsy	Rate	1990	134.889	181.075	102.223
31	DALYs (Disability-Adjusted Life Years)	Eastern Europe	Both	Age-standardized	Idiopathic epilepsy	Rate	1991	138.739	183.515	106.439
53	DALYs (Disability-Adjusted Life Years)	Eastern Europe	Both	Age-standardized	Idiopathic epilepsy	Rate	1992	145.037	188.939	114.704
108	DALYs (Disability-Adjusted Life Years)	Eastern Europe	Both	Age-standardized	Idiopathic epilepsy	Rate	1993	156.647	199.734	125.532
119	DALYs (Disability-Adjusted Life Years)	Eastern Europe	Both	Age-standardized	Idiopathic epilepsy	Rate	1994	158.693	199.91	124.776
146	DALYs (Disability-Adjusted Life Years)	Eastern Europe	Both	Age-standardized	Idiopathic epilepsy	Rate	1995	155.82	198.437	119.383
164	DALYs (Disability-Adjusted Life Years)	Eastern Europe	Both	Age-standardized	Idiopathic epilepsy	Rate	1996	151.364	192.737	117.59
173	DALYs (Disability-Adjusted Life Years)	Eastern Europe	Both	Age-standardized	Idiopathic epilepsy	Rate	1997	145.786	187.083	112.269
184	DALYs (Disability-Adjusted Life Years)	Eastern Europe	Both	Age-standardized	Idiopathic epilepsy	Rate	1998	137.375	177.553	105.068
235	DALYs (Disability-Adjusted Life Years)	Eastern Europe	Both	Age-standardized	Idiopathic epilepsy	Rate	1999	133.555	174.681	103.183
240	DALYs (Disability-Adjusted Life Years)	Eastern Europe	Both	Age-standardized	Idiopathic epilepsy	Rate	2000	130.362	171.07	98.7641
264	DALYs (Disability-Adjusted Life Years)	Eastern Europe	Both	Age-standardized	Idiopathic epilepsy	Rate	2001	125.616	168.595	95.9793
265	DALYs (Disability-Adjusted Life Years)	Eastern Europe	Both	Age-standardized	Idiopathic epilepsy	Rate	2002	121.193	162.89	92.688
280	DALYs (Disability-Adjusted Life Years)	Eastern Europe	Both	Age-standardized	Idiopathic epilepsy	Rate	2003	117.198	156.653	88.3651
295	DALYs (Disability-Adjusted Life Years)	Eastern Europe	Both	Age-standardized	Idiopathic epilepsy	Rate	2004	114.887	154.191	85.87
337	DALYs (Disability-Adjusted Life Years)	Eastern Europe	Both	Age-standardized	Idiopathic epilepsy	Rate	2005	112.76	151.908	83.9346
341	DALYs (Disability-Adjusted Life Years)	Eastern Europe	Both	Age-standardized	Idiopathic epilepsy	Rate	2006	109.668	148.791	80.8311
368	DALYs (Disability-Adjusted Life Years)	Eastern Europe	Both	Age-standardized	Idiopathic epilepsy	Rate	2007	107.853	149.028	78.91
386	DALYs (Disability-Adjusted Life Years)	Eastern Europe	Both	Age-standardized	Idiopathic epilepsy	Rate	2008	105.303	146.472	76.9364
395	DALYs (Disability-Adjusted Life Years)	Eastern Europe	Both	Age-standardized	Idiopathic epilepsy	Rate	2009	97.6119	141.144	67.5352
418	DALYs (Disability-Adjusted Life Years)	Eastern Europe	Both	Age-standardized	Idiopathic epilepsy	Rate	2010	93.815	138.109	63.344
456	DALYs (Disability-Adjusted Life Years)	Eastern Europe	Both	Age-standardized	Idiopathic epilepsy	Rate	2011	90.503	133.97	60.3181
481	DALYs (Disability-Adjusted Life Years)	Eastern Europe	Both	Age-standardized	Idiopathic epilepsy	Rate	2012	88.2258	128.548	58.5627
501	DALYs (Disability-Adjusted Life Years)	Eastern Europe	Both	Age-standardized	Idiopathic epilepsy	Rate	2013	86.9091	125.461	58.7871
513	DALYs (Disability-Adjusted Life Years)	Eastern Europe	Both	Age-standardized	Idiopathic epilepsy	Rate	2014	87.755	125.349	59.9456
520	DALYs (Disability-Adjusted Life Years)	Eastern Europe	Both	Age-standardized	Idiopathic epilepsy	Rate	2015	88.9178	126.905	60.1235
548	DALYs (Disability-Adjusted Life Years)	Eastern Europe	Both	Age-standardized	Idiopathic epilepsy	Rate	2016	88.4877	126.082	61.2521
591	DALYs (Disability-Adjusted Life Years)	Eastern Europe	Both	Age-standardized	Idiopathic epilepsy	Rate	2017	88.2145	128.05	61.1371
601	DALYs (Disability-Adjusted Life Years)	Eastern Europe	Both	Age-standardized	Idiopathic epilepsy	Rate	2018	86.44	126.052	60.3763
609	DALYs (Disability-Adjusted Life Years)	Eastern Europe	Both	Age-standardized	Idiopathic epilepsy	Rate	2019	85.674	124.666	59.757
618	DALYs (Disability-Adjusted Life Years)	Eastern Europe	Both	Age-standardized	Idiopathic epilepsy	Rate	2020	85.3274	121.2	58.0018
630	DALYs (Disability-Adjusted Life Years)	Eastern Europe	Both	Age-standardized	Idiopathic epilepsy	Rate	2021	87.1268	124.661	58.0761
27	DALYs (Disability-Adjusted Life Years)	Eastern Sub-Saharan Africa	Both	Age-standardized	Idiopathic epilepsy	Rate	1990	494.345	609.044	394.154
42	DALYs (Disability-Adjusted Life Years)	Eastern Sub-Saharan Africa	Both	Age-standardized	Idiopathic epilepsy	Rate	1991	496.386	607.006	400.884
59	DALYs (Disability-Adjusted Life Years)	Eastern Sub-Saharan Africa	Both	Age-standardized	Idiopathic epilepsy	Rate	1992	499.125	611.795	399.804
125	DALYs (Disability-Adjusted Life Years)	Eastern Sub-Saharan Africa	Both	Age-standardized	Idiopathic epilepsy	Rate	1993	502.689	616.482	404.681
137	DALYs (Disability-Adjusted Life Years)	Eastern Sub-Saharan Africa	Both	Age-standardized	Idiopathic epilepsy	Rate	1994	501.271	612.462	401.318
161	DALYs (Disability-Adjusted Life Years)	Eastern Sub-Saharan Africa	Both	Age-standardized	Idiopathic epilepsy	Rate	1995	498.696	613.64	401.974
175	DALYs (Disability-Adjusted Life Years)	Eastern Sub-Saharan Africa	Both	Age-standardized	Idiopathic epilepsy	Rate	1996	494.814	608.314	400.678
192	DALYs (Disability-Adjusted Life Years)	Eastern Sub-Saharan Africa	Both	Age-standardized	Idiopathic epilepsy	Rate	1997	490.21	601.374	393.298
205	DALYs (Disability-Adjusted Life Years)	Eastern Sub-Saharan Africa	Both	Age-standardized	Idiopathic epilepsy	Rate	1998	487.103	597.469	390.931
277	DALYs (Disability-Adjusted Life Years)	Eastern Sub-Saharan Africa	Both	Age-standardized	Idiopathic epilepsy	Rate	1999	483.147	590.568	386.815
293	DALYs (Disability-Adjusted Life Years)	Eastern Sub-Saharan Africa	Both	Age-standardized	Idiopathic epilepsy	Rate	2000	480.628	590.114	383.223
297	DALYs (Disability-Adjusted Life Years)	Eastern Sub-Saharan Africa	Both	Age-standardized	Idiopathic epilepsy	Rate	2001	475.277	586.513	384.811
315	DALYs (Disability-Adjusted Life Years)	Eastern Sub-Saharan Africa	Both	Age-standardized	Idiopathic epilepsy	Rate	2002	470.55	577.091	379.24
325	DALYs (Disability-Adjusted Life Years)	Eastern Sub-Saharan Africa	Both	Age-standardized	Idiopathic epilepsy	Rate	2003	467.442	570.834	379.093
343	DALYs (Disability-Adjusted Life Years)	Eastern Sub-Saharan Africa	Both	Age-standardized	Idiopathic epilepsy	Rate	2004	465.188	568.849	378.789
397	DALYs (Disability-Adjusted Life Years)	Eastern Sub-Saharan Africa	Both	Age-standardized	Idiopathic epilepsy	Rate	2005	462.301	569.616	377.78
416	DALYs (Disability-Adjusted Life Years)	Eastern Sub-Saharan Africa	Both	Age-standardized	Idiopathic epilepsy	Rate	2006	459.863	561.716	378.783
422	DALYs (Disability-Adjusted Life Years)	Eastern Sub-Saharan Africa	Both	Age-standardized	Idiopathic epilepsy	Rate	2007	457.108	554.029	380.066
450	DALYs (Disability-Adjusted Life Years)	Eastern Sub-Saharan Africa	Both	Age-standardized	Idiopathic epilepsy	Rate	2008	453.407	548.141	375.358
455	DALYs (Disability-Adjusted Life Years)	Eastern Sub-Saharan Africa	Both	Age-standardized	Idiopathic epilepsy	Rate	2009	450.191	540.663	374.308
477	DALYs (Disability-Adjusted Life Years)	Eastern Sub-Saharan Africa	Both	Age-standardized	Idiopathic epilepsy	Rate	2010	447.939	541.984	373.169
536	DALYs (Disability-Adjusted Life Years)	Eastern Sub-Saharan Africa	Both	Age-standardized	Idiopathic epilepsy	Rate	2011	446.693	537.804	373.155
561	DALYs (Disability-Adjusted Life Years)	Eastern Sub-Saharan Africa	Both	Age-standardized	Idiopathic epilepsy	Rate	2012	445.63	534.451	371.269
567	DALYs (Disability-Adjusted Life Years)	Eastern Sub-Saharan Africa	Both	Age-standardized	Idiopathic epilepsy	Rate	2013	444.987	534.809	372.653
588	DALYs (Disability-Adjusted Life Years)	Eastern Sub-Saharan Africa	Both	Age-standardized	Idiopathic epilepsy	Rate	2014	445.691	534.122	373.598
605	DALYs (Disability-Adjusted Life Years)	Eastern Sub-Saharan Africa	Both	Age-standardized	Idiopathic epilepsy	Rate	2015	442.274	532.789	365.415
614	DALYs (Disability-Adjusted Life Years)	Eastern Sub-Saharan Africa	Both	Age-standardized	Idiopathic epilepsy	Rate	2016	438.756	525.495	366.619
659	DALYs (Disability-Adjusted Life Years)	Eastern Sub-Saharan Africa	Both	Age-standardized	Idiopathic epilepsy	Rate	2017	436.038	521.238	368.462
671	DALYs (Disability-Adjusted Life Years)	Eastern Sub-Saharan Africa	Both	Age-standardized	Idiopathic epilepsy	Rate	2018	431.241	518.45	364.653
676	DALYs (Disability-Adjusted Life Years)	Eastern Sub-Saharan Africa	Both	Age-standardized	Idiopathic epilepsy	Rate	2019	427.829	515.558	355.681
680	DALYs (Disability-Adjusted Life Years)	Eastern Sub-Saharan Africa	Both	Age-standardized	Idiopathic epilepsy	Rate	2020	427.098	514.054	350.221
692	DALYs (Disability-Adjusted Life Years)	Eastern Sub-Saharan Africa	Both	Age-standardized	Idiopathic epilepsy	Rate	2021	423.534	519.665	345.143
1	DALYs (Disability-Adjusted Life Years)	Global	Both	Age-standardized	Idiopathic epilepsy	Rate	1990	208.075	260.345	163.213
58	DALYs (Disability-Adjusted Life Years)	Global	Both	Age-standardized	Idiopathic epilepsy	Rate	1991	208.395	259.843	164.423
76	DALYs (Disability-Adjusted Life Years)	Global	Both	Age-standardized	Idiopathic epilepsy	Rate	1992	209.385	258.561	164.081
90	DALYs (Disability-Adjusted Life Years)	Global	Both	Age-standardized	Idiopathic epilepsy	Rate	1993	210.117	261.312	165.15
99	DALYs (Disability-Adjusted Life Years)	Global	Both	Age-standardized	Idiopathic epilepsy	Rate	1994	210.132	262.135	165.997
123	DALYs (Disability-Adjusted Life Years)	Global	Both	Age-standardized	Idiopathic epilepsy	Rate	1995	210.072	262.303	164.979
143	DALYs (Disability-Adjusted Life Years)	Global	Both	Age-standardized	Idiopathic epilepsy	Rate	1996	209.253	258.978	165.232
188	DALYs (Disability-Adjusted Life Years)	Global	Both	Age-standardized	Idiopathic epilepsy	Rate	1997	207.92	257.403	162.844
196	DALYs (Disability-Adjusted Life Years)	Global	Both	Age-standardized	Idiopathic epilepsy	Rate	1998	206.084	256.038	161.591
214	DALYs (Disability-Adjusted Life Years)	Global	Both	Age-standardized	Idiopathic epilepsy	Rate	1999	205.099	254.972	160.736
219	DALYs (Disability-Adjusted Life Years)	Global	Both	Age-standardized	Idiopathic epilepsy	Rate	2000	204.075	253.917	160.095
232	DALYs (Disability-Adjusted Life Years)	Global	Both	Age-standardized	Idiopathic epilepsy	Rate	2001	202.837	252.646	159.722
284	DALYs (Disability-Adjusted Life Years)	Global	Both	Age-standardized	Idiopathic epilepsy	Rate	2002	201.361	251.47	157.439
298	DALYs (Disability-Adjusted Life Years)	Global	Both	Age-standardized	Idiopathic epilepsy	Rate	2003	200.841	250.954	157.759
308	DALYs (Disability-Adjusted Life Years)	Global	Both	Age-standardized	Idiopathic epilepsy	Rate	2004	198.875	248.925	156.055
324	DALYs (Disability-Adjusted Life Years)	Global	Both	Age-standardized	Idiopathic epilepsy	Rate	2005	197.694	247.894	154.668
327	DALYs (Disability-Adjusted Life Years)	Global	Both	Age-standardized	Idiopathic epilepsy	Rate	2006	195.167	244.298	152.831
348	DALYs (Disability-Adjusted Life Years)	Global	Both	Age-standardized	Idiopathic epilepsy	Rate	2007	193.402	242.09	152.699
407	DALYs (Disability-Adjusted Life Years)	Global	Both	Age-standardized	Idiopathic epilepsy	Rate	2008	191.642	239.052	151.406
414	DALYs (Disability-Adjusted Life Years)	Global	Both	Age-standardized	Idiopathic epilepsy	Rate	2009	189.948	237.354	150.38
430	DALYs (Disability-Adjusted Life Years)	Global	Both	Age-standardized	Idiopathic epilepsy	Rate	2010	188.428	235.862	149.578
453	DALYs (Disability-Adjusted Life Years)	Global	Both	Age-standardized	Idiopathic epilepsy	Rate	2011	186.614	233.366	148.009
461	DALYs (Disability-Adjusted Life Years)	Global	Both	Age-standardized	Idiopathic epilepsy	Rate	2012	185.374	231.765	147.191
473	DALYs (Disability-Adjusted Life Years)	Global	Both	Age-standardized	Idiopathic epilepsy	Rate	2013	185.744	230.094	147.354
531	DALYs (Disability-Adjusted Life Years)	Global	Both	Age-standardized	Idiopathic epilepsy	Rate	2014	185.19	229.796	146.802
545	DALYs (Disability-Adjusted Life Years)	Global	Both	Age-standardized	Idiopathic epilepsy	Rate	2015	184.715	229.423	146.633
566	DALYs (Disability-Adjusted Life Years)	Global	Both	Age-standardized	Idiopathic epilepsy	Rate	2016	184.556	228.331	146.864
575	DALYs (Disability-Adjusted Life Years)	Global	Both	Age-standardized	Idiopathic epilepsy	Rate	2017	183.685	228.341	145.108
576	DALYs (Disability-Adjusted Life Years)	Global	Both	Age-standardized	Idiopathic epilepsy	Rate	2018	180.783	226.182	142.33
592	DALYs (Disability-Adjusted Life Years)	Global	Both	Age-standardized	Idiopathic epilepsy	Rate	2019	179.532	224.982	142.044
642	DALYs (Disability-Adjusted Life Years)	Global	Both	Age-standardized	Idiopathic epilepsy	Rate	2020	177.745	224.179	138.859
643	DALYs (Disability-Adjusted Life Years)	Global	Both	Age-standardized	Idiopathic epilepsy	Rate	2021	177.845	225.899	137.66
5	DALYs (Disability-Adjusted Life Years)	High-income Asia Pacific	Both	Age-standardized	Idiopathic epilepsy	Rate	1990	105.596	152.909	71.5564
24	DALYs (Disability-Adjusted Life Years)	High-income Asia Pacific	Both	Age-standardized	Idiopathic epilepsy	Rate	1991	105.566	154.34	71.7424
92	DALYs (Disability-Adjusted Life Years)	High-income Asia Pacific	Both	Age-standardized	Idiopathic epilepsy	Rate	1992	105.124	150.608	70.9321
100	DALYs (Disability-Adjusted Life Years)	High-income Asia Pacific	Both	Age-standardized	Idiopathic epilepsy	Rate	1993	104.647	152.852	69.6703
109	DALYs (Disability-Adjusted Life Years)	High-income Asia Pacific	Both	Age-standardized	Idiopathic epilepsy	Rate	1994	105.377	158.24	69.6802
138	DALYs (Disability-Adjusted Life Years)	High-income Asia Pacific	Both	Age-standardized	Idiopathic epilepsy	Rate	1995	106.237	161.855	68.3153
153	DALYs (Disability-Adjusted Life Years)	High-income Asia Pacific	Both	Age-standardized	Idiopathic epilepsy	Rate	1996	105.246	159.141	69.4815
168	DALYs (Disability-Adjusted Life Years)	High-income Asia Pacific	Both	Age-standardized	Idiopathic epilepsy	Rate	1997	104.188	155.031	70.1733
224	DALYs (Disability-Adjusted Life Years)	High-income Asia Pacific	Both	Age-standardized	Idiopathic epilepsy	Rate	1998	103.171	152.043	68.8663
248	DALYs (Disability-Adjusted Life Years)	High-income Asia Pacific	Both	Age-standardized	Idiopathic epilepsy	Rate	1999	103.405	155.778	68.7862
263	DALYs (Disability-Adjusted Life Years)	High-income Asia Pacific	Both	Age-standardized	Idiopathic epilepsy	Rate	2000	102.312	153.323	64.9439
271	DALYs (Disability-Adjusted Life Years)	High-income Asia Pacific	Both	Age-standardized	Idiopathic epilepsy	Rate	2001	100.756	152.672	65.279
286	DALYs (Disability-Adjusted Life Years)	High-income Asia Pacific	Both	Age-standardized	Idiopathic epilepsy	Rate	2002	99.2982	150.316	64.3916
302	DALYs (Disability-Adjusted Life Years)	High-income Asia Pacific	Both	Age-standardized	Idiopathic epilepsy	Rate	2003	97.274	149.557	62.3518
357	DALYs (Disability-Adjusted Life Years)	High-income Asia Pacific	Both	Age-standardized	Idiopathic epilepsy	Rate	2004	96.3462	149.82	61.5655
381	DALYs (Disability-Adjusted Life Years)	High-income Asia Pacific	Both	Age-standardized	Idiopathic epilepsy	Rate	2005	94.5859	148.478	58.4099
384	DALYs (Disability-Adjusted Life Years)	High-income Asia Pacific	Both	Age-standardized	Idiopathic epilepsy	Rate	2006	93.6236	148.669	59.0889
403	DALYs (Disability-Adjusted Life Years)	High-income Asia Pacific	Both	Age-standardized	Idiopathic epilepsy	Rate	2007	92.3711	146.469	58.0956
420	DALYs (Disability-Adjusted Life Years)	High-income Asia Pacific	Both	Age-standardized	Idiopathic epilepsy	Rate	2008	92.2637	145.999	57.8076
439	DALYs (Disability-Adjusted Life Years)	High-income Asia Pacific	Both	Age-standardized	Idiopathic epilepsy	Rate	2009	91.7728	144.476	56.8978
496	DALYs (Disability-Adjusted Life Years)	High-income Asia Pacific	Both	Age-standardized	Idiopathic epilepsy	Rate	2010	91.3074	144.068	53.8474
503	DALYs (Disability-Adjusted Life Years)	High-income Asia Pacific	Both	Age-standardized	Idiopathic epilepsy	Rate	2011	90.5168	145.435	54.9166
532	DALYs (Disability-Adjusted Life Years)	High-income Asia Pacific	Both	Age-standardized	Idiopathic epilepsy	Rate	2012	90.2459	142.267	54.2281
540	DALYs (Disability-Adjusted Life Years)	High-income Asia Pacific	Both	Age-standardized	Idiopathic epilepsy	Rate	2013	88.9559	141.004	52.7546
556	DALYs (Disability-Adjusted Life Years)	High-income Asia Pacific	Both	Age-standardized	Idiopathic epilepsy	Rate	2014	88.6483	140.22	53.8976
617	DALYs (Disability-Adjusted Life Years)	High-income Asia Pacific	Both	Age-standardized	Idiopathic epilepsy	Rate	2015	88.2462	139.42	52.808
631	DALYs (Disability-Adjusted Life Years)	High-income Asia Pacific	Both	Age-standardized	Idiopathic epilepsy	Rate	2016	88.3427	138.555	54.0966
644	DALYs (Disability-Adjusted Life Years)	High-income Asia Pacific	Both	Age-standardized	Idiopathic epilepsy	Rate	2017	89.1791	136.698	55.9148
651	DALYs (Disability-Adjusted Life Years)	High-income Asia Pacific	Both	Age-standardized	Idiopathic epilepsy	Rate	2018	90.6755	138.254	57.9401
664	DALYs (Disability-Adjusted Life Years)	High-income Asia Pacific	Both	Age-standardized	Idiopathic epilepsy	Rate	2019	91.7852	143.108	58.6427
668	DALYs (Disability-Adjusted Life Years)	High-income Asia Pacific	Both	Age-standardized	Idiopathic epilepsy	Rate	2020	91.82	147.097	59.3275
699	DALYs (Disability-Adjusted Life Years)	High-income Asia Pacific	Both	Age-standardized	Idiopathic epilepsy	Rate	2021	92.9233	144.296	59.1309
8	DALYs (Disability-Adjusted Life Years)	High-income North America	Both	Age-standardized	Idiopathic epilepsy	Rate	1990	102.515	152.188	67.6093
28	DALYs (Disability-Adjusted Life Years)	High-income North America	Both	Age-standardized	Idiopathic epilepsy	Rate	1991	99.203	145.688	65.9676
93	DALYs (Disability-Adjusted Life Years)	High-income North America	Both	Age-standardized	Idiopathic epilepsy	Rate	1992	96.9482	143.792	63.5763
122	DALYs (Disability-Adjusted Life Years)	High-income North America	Both	Age-standardized	Idiopathic epilepsy	Rate	1993	95.2753	141.781	61.1157
124	DALYs (Disability-Adjusted Life Years)	High-income North America	Both	Age-standardized	Idiopathic epilepsy	Rate	1994	94.9822	142.158	60.7809
145	DALYs (Disability-Adjusted Life Years)	High-income North America	Both	Age-standardized	Idiopathic epilepsy	Rate	1995	94.257	142.814	60.6764
162	DALYs (Disability-Adjusted Life Years)	High-income North America	Both	Age-standardized	Idiopathic epilepsy	Rate	1996	95.3769	143.031	61.6346
183	DALYs (Disability-Adjusted Life Years)	High-income North America	Both	Age-standardized	Idiopathic epilepsy	Rate	1997	99.8046	151.701	64.4921
244	DALYs (Disability-Adjusted Life Years)	High-income North America	Both	Age-standardized	Idiopathic epilepsy	Rate	1998	104.581	161.937	65.6064
247	DALYs (Disability-Adjusted Life Years)	High-income North America	Both	Age-standardized	Idiopathic epilepsy	Rate	1999	108.835	171.114	67.8656
269	DALYs (Disability-Adjusted Life Years)	High-income North America	Both	Age-standardized	Idiopathic epilepsy	Rate	2000	110.712	176.038	68.408
281	DALYs (Disability-Adjusted Life Years)	High-income North America	Both	Age-standardized	Idiopathic epilepsy	Rate	2001	111.171	179.187	68.356
300	DALYs (Disability-Adjusted Life Years)	High-income North America	Both	Age-standardized	Idiopathic epilepsy	Rate	2002	111.964	178.935	69.4284
317	DALYs (Disability-Adjusted Life Years)	High-income North America	Both	Age-standardized	Idiopathic epilepsy	Rate	2003	112.592	176.24	69.7597
382	DALYs (Disability-Adjusted Life Years)	High-income North America	Both	Age-standardized	Idiopathic epilepsy	Rate	2004	112.187	174.544	68.4032
394	DALYs (Disability-Adjusted Life Years)	High-income North America	Both	Age-standardized	Idiopathic epilepsy	Rate	2005	112.512	175.61	66.67
399	DALYs (Disability-Adjusted Life Years)	High-income North America	Both	Age-standardized	Idiopathic epilepsy	Rate	2006	111.848	176.609	67.791
419	DALYs (Disability-Adjusted Life Years)	High-income North America	Both	Age-standardized	Idiopathic epilepsy	Rate	2007	110.366	176.317	67.6311
434	DALYs (Disability-Adjusted Life Years)	High-income North America	Both	Age-standardized	Idiopathic epilepsy	Rate	2008	109.019	174.777	66.4822
490	DALYs (Disability-Adjusted Life Years)	High-income North America	Both	Age-standardized	Idiopathic epilepsy	Rate	2009	108.388	174.62	66.3013
507	DALYs (Disability-Adjusted Life Years)	High-income North America	Both	Age-standardized	Idiopathic epilepsy	Rate	2010	107.518	175.218	66.1807
523	DALYs (Disability-Adjusted Life Years)	High-income North America	Both	Age-standardized	Idiopathic epilepsy	Rate	2011	106.554	171.109	66.9582
541	DALYs (Disability-Adjusted Life Years)	High-income North America	Both	Age-standardized	Idiopathic epilepsy	Rate	2012	106.613	169.393	68.8055
550	DALYs (Disability-Adjusted Life Years)	High-income North America	Both	Age-standardized	Idiopathic epilepsy	Rate	2013	106.355	166.598	68.3664
568	DALYs (Disability-Adjusted Life Years)	High-income North America	Both	Age-standardized	Idiopathic epilepsy	Rate	2014	106.307	163.192	67.7011
633	DALYs (Disability-Adjusted Life Years)	High-income North America	Both	Age-standardized	Idiopathic epilepsy	Rate	2015	106.964	164.115	69.1691
646	DALYs (Disability-Adjusted Life Years)	High-income North America	Both	Age-standardized	Idiopathic epilepsy	Rate	2016	108.059	165.258	70.498
656	DALYs (Disability-Adjusted Life Years)	High-income North America	Both	Age-standardized	Idiopathic epilepsy	Rate	2017	109.126	166.647	72.8838
661	DALYs (Disability-Adjusted Life Years)	High-income North America	Both	Age-standardized	Idiopathic epilepsy	Rate	2018	110.724	169.946	74.1124
667	DALYs (Disability-Adjusted Life Years)	High-income North America	Both	Age-standardized	Idiopathic epilepsy	Rate	2019	111.309	171.616	75.0233
677	DALYs (Disability-Adjusted Life Years)	High-income North America	Both	Age-standardized	Idiopathic epilepsy	Rate	2020	109.369	164.186	70.5789
703	DALYs (Disability-Adjusted Life Years)	High-income North America	Both	Age-standardized	Idiopathic epilepsy	Rate	2021	109.432	167.983	69.2474
10	DALYs (Disability-Adjusted Life Years)	North Africa and Middle East	Both	Age-standardized	Idiopathic epilepsy	Rate	1991	228.02	289.602	176.191
17	DALYs (Disability-Adjusted Life Years)	North Africa and Middle East	Both	Age-standardized	Idiopathic epilepsy	Rate	1990	232.927	298.874	177.788
22	DALYs (Disability-Adjusted Life Years)	North Africa and Middle East	Both	Age-standardized	Idiopathic epilepsy	Rate	1992	223.561	281.596	172.165
45	DALYs (Disability-Adjusted Life Years)	North Africa and Middle East	Both	Age-standardized	Idiopathic epilepsy	Rate	1993	220.365	278.191	170.16
54	DALYs (Disability-Adjusted Life Years)	North Africa and Middle East	Both	Age-standardized	Idiopathic epilepsy	Rate	1994	217.831	280.582	169.406
63	DALYs (Disability-Adjusted Life Years)	North Africa and Middle East	Both	Age-standardized	Idiopathic epilepsy	Rate	1995	215.434	283.322	165.249
77	DALYs (Disability-Adjusted Life Years)	North Africa and Middle East	Both	Age-standardized	Idiopathic epilepsy	Rate	1996	212.616	274.346	165.492
84	DALYs (Disability-Adjusted Life Years)	North Africa and Middle East	Both	Age-standardized	Idiopathic epilepsy	Rate	1997	209.748	267.125	163.438
102	DALYs (Disability-Adjusted Life Years)	North Africa and Middle East	Both	Age-standardized	Idiopathic epilepsy	Rate	1998	206.857	260.248	160.18
114	DALYs (Disability-Adjusted Life Years)	North Africa and Middle East	Both	Age-standardized	Idiopathic epilepsy	Rate	1999	204.196	258.4	156.294
142	DALYs (Disability-Adjusted Life Years)	North Africa and Middle East	Both	Age-standardized	Idiopathic epilepsy	Rate	2000	201.86	256.278	153.562
160	DALYs (Disability-Adjusted Life Years)	North Africa and Middle East	Both	Age-standardized	Idiopathic epilepsy	Rate	2001	199.501	252.317	152.857
177	DALYs (Disability-Adjusted Life Years)	North Africa and Middle East	Both	Age-standardized	Idiopathic epilepsy	Rate	2002	197.571	252.08	150.738
194	DALYs (Disability-Adjusted Life Years)	North Africa and Middle East	Both	Age-standardized	Idiopathic epilepsy	Rate	2003	196.853	251.616	150.369
212	DALYs (Disability-Adjusted Life Years)	North Africa and Middle East	Both	Age-standardized	Idiopathic epilepsy	Rate	2004	196.813	251.629	150.572
229	DALYs (Disability-Adjusted Life Years)	North Africa and Middle East	Both	Age-standardized	Idiopathic epilepsy	Rate	2005	195.682	250.889	148.44
266	DALYs (Disability-Adjusted Life Years)	North Africa and Middle East	Both	Age-standardized	Idiopathic epilepsy	Rate	2006	194.101	247.934	148.898
291	DALYs (Disability-Adjusted Life Years)	North Africa and Middle East	Both	Age-standardized	Idiopathic epilepsy	Rate	2007	192.28	249.513	149.532
321	DALYs (Disability-Adjusted Life Years)	North Africa and Middle East	Both	Age-standardized	Idiopathic epilepsy	Rate	2008	190.023	244.821	146.929
339	DALYs (Disability-Adjusted Life Years)	North Africa and Middle East	Both	Age-standardized	Idiopathic epilepsy	Rate	2009	187.397	242.666	142.408
365	DALYs (Disability-Adjusted Life Years)	North Africa and Middle East	Both	Age-standardized	Idiopathic epilepsy	Rate	2010	184.217	240.414	138.785
389	DALYs (Disability-Adjusted Life Years)	North Africa and Middle East	Both	Age-standardized	Idiopathic epilepsy	Rate	2011	181.566	236.279	137.813
412	DALYs (Disability-Adjusted Life Years)	North Africa and Middle East	Both	Age-standardized	Idiopathic epilepsy	Rate	2012	179.052	232.119	136.437
428	DALYs (Disability-Adjusted Life Years)	North Africa and Middle East	Both	Age-standardized	Idiopathic epilepsy	Rate	2013	177.009	229.249	135.665
452	DALYs (Disability-Adjusted Life Years)	North Africa and Middle East	Both	Age-standardized	Idiopathic epilepsy	Rate	2014	175.091	229.51	132.579
470	DALYs (Disability-Adjusted Life Years)	North Africa and Middle East	Both	Age-standardized	Idiopathic epilepsy	Rate	2015	173.083	228.303	128.621
492	DALYs (Disability-Adjusted Life Years)	North Africa and Middle East	Both	Age-standardized	Idiopathic epilepsy	Rate	2016	169.873	220.818	127.35
508	DALYs (Disability-Adjusted Life Years)	North Africa and Middle East	Both	Age-standardized	Idiopathic epilepsy	Rate	2017	166.573	213.381	126.302
525	DALYs (Disability-Adjusted Life Years)	North Africa and Middle East	Both	Age-standardized	Idiopathic epilepsy	Rate	2018	163.642	208.943	122.853
551	DALYs (Disability-Adjusted Life Years)	North Africa and Middle East	Both	Age-standardized	Idiopathic epilepsy	Rate	2019	161.308	208.057	119.527
569	DALYs (Disability-Adjusted Life Years)	North Africa and Middle East	Both	Age-standardized	Idiopathic epilepsy	Rate	2020	157.682	209.397	118.751
584	DALYs (Disability-Adjusted Life Years)	North Africa and Middle East	Both	Age-standardized	Idiopathic epilepsy	Rate	2021	158.623	219.757	113.881
20	DALYs (Disability-Adjusted Life Years)	Oceania	Both	Age-standardized	Idiopathic epilepsy	Rate	1990	182.504	268.487	110.262
48	DALYs (Disability-Adjusted Life Years)	Oceania	Both	Age-standardized	Idiopathic epilepsy	Rate	1991	183.384	263.281	116.279
60	DALYs (Disability-Adjusted Life Years)	Oceania	Both	Age-standardized	Idiopathic epilepsy	Rate	1992	183.599	259.597	119.561
72	DALYs (Disability-Adjusted Life Years)	Oceania	Both	Age-standardized	Idiopathic epilepsy	Rate	1993	183.894	258.191	124.302
147	DALYs (Disability-Adjusted Life Years)	Oceania	Both	Age-standardized	Idiopathic epilepsy	Rate	1994	183.803	264.989	124.992
156	DALYs (Disability-Adjusted Life Years)	Oceania	Both	Age-standardized	Idiopathic epilepsy	Rate	1995	183.839	271.453	119.195
169	DALYs (Disability-Adjusted Life Years)	Oceania	Both	Age-standardized	Idiopathic epilepsy	Rate	1996	185.605	271.932	126.394
198	DALYs (Disability-Adjusted Life Years)	Oceania	Both	Age-standardized	Idiopathic epilepsy	Rate	1997	185.317	265.178	128.249
202	DALYs (Disability-Adjusted Life Years)	Oceania	Both	Age-standardized	Idiopathic epilepsy	Rate	1998	186.268	263.476	126.212
221	DALYs (Disability-Adjusted Life Years)	Oceania	Both	Age-standardized	Idiopathic epilepsy	Rate	1999	187.408	271.138	124.333
276	DALYs (Disability-Adjusted Life Years)	Oceania	Both	Age-standardized	Idiopathic epilepsy	Rate	2000	187.717	282.545	118.319
301	DALYs (Disability-Adjusted Life Years)	Oceania	Both	Age-standardized	Idiopathic epilepsy	Rate	2001	187.243	268.701	121.842
304	DALYs (Disability-Adjusted Life Years)	Oceania	Both	Age-standardized	Idiopathic epilepsy	Rate	2002	188.303	264.592	123.904
323	DALYs (Disability-Adjusted Life Years)	Oceania	Both	Age-standardized	Idiopathic epilepsy	Rate	2003	187.459	262.334	122.308
338	DALYs (Disability-Adjusted Life Years)	Oceania	Both	Age-standardized	Idiopathic epilepsy	Rate	2004	186.851	266.016	120.396
355	DALYs (Disability-Adjusted Life Years)	Oceania	Both	Age-standardized	Idiopathic epilepsy	Rate	2005	187.444	274.801	118.668
409	DALYs (Disability-Adjusted Life Years)	Oceania	Both	Age-standardized	Idiopathic epilepsy	Rate	2006	187.68	267.049	122.639
435	DALYs (Disability-Adjusted Life Years)	Oceania	Both	Age-standardized	Idiopathic epilepsy	Rate	2007	189.424	267.13	128.253
440	DALYs (Disability-Adjusted Life Years)	Oceania	Both	Age-standardized	Idiopathic epilepsy	Rate	2008	188.404	265.424	125.982
454	DALYs (Disability-Adjusted Life Years)	Oceania	Both	Age-standardized	Idiopathic epilepsy	Rate	2009	185.724	266.237	121.064
479	DALYs (Disability-Adjusted Life Years)	Oceania	Both	Age-standardized	Idiopathic epilepsy	Rate	2010	189.624	274.031	121.671
526	DALYs (Disability-Adjusted Life Years)	Oceania	Both	Age-standardized	Idiopathic epilepsy	Rate	2011	191.474	270.24	128.262
558	DALYs (Disability-Adjusted Life Years)	Oceania	Both	Age-standardized	Idiopathic epilepsy	Rate	2012	190.54	267.441	131.903
570	DALYs (Disability-Adjusted Life Years)	Oceania	Both	Age-standardized	Idiopathic epilepsy	Rate	2013	187.338	262.791	127.246
583	DALYs (Disability-Adjusted Life Years)	Oceania	Both	Age-standardized	Idiopathic epilepsy	Rate	2014	187.657	270.184	125.777
598	DALYs (Disability-Adjusted Life Years)	Oceania	Both	Age-standardized	Idiopathic epilepsy	Rate	2015	189.806	278.448	121.769
613	DALYs (Disability-Adjusted Life Years)	Oceania	Both	Age-standardized	Idiopathic epilepsy	Rate	2016	187.478	267.82	125.062
657	DALYs (Disability-Adjusted Life Years)	Oceania	Both	Age-standardized	Idiopathic epilepsy	Rate	2017	188.919	267.133	128.706
666	DALYs (Disability-Adjusted Life Years)	Oceania	Both	Age-standardized	Idiopathic epilepsy	Rate	2018	188.711	267.889	126.926
675	DALYs (Disability-Adjusted Life Years)	Oceania	Both	Age-standardized	Idiopathic epilepsy	Rate	2019	191.127	276.258	122.209
681	DALYs (Disability-Adjusted Life Years)	Oceania	Both	Age-standardized	Idiopathic epilepsy	Rate	2020	190.781	280.197	123.328
694	DALYs (Disability-Adjusted Life Years)	Oceania	Both	Age-standardized	Idiopathic epilepsy	Rate	2021	187.916	276.375	115.996
2	DALYs (Disability-Adjusted Life Years)	South Asia	Both	Age-standardized	Idiopathic epilepsy	Rate	1990	266.28	341.665	184.044
26	DALYs (Disability-Adjusted Life Years)	South Asia	Both	Age-standardized	Idiopathic epilepsy	Rate	1991	265.497	339.797	185.983
85	DALYs (Disability-Adjusted Life Years)	South Asia	Both	Age-standardized	Idiopathic epilepsy	Rate	1992	267.142	342.212	189.603
96	DALYs (Disability-Adjusted Life Years)	South Asia	Both	Age-standardized	Idiopathic epilepsy	Rate	1993	268.381	342.042	192.652
112	DALYs (Disability-Adjusted Life Years)	South Asia	Both	Age-standardized	Idiopathic epilepsy	Rate	1994	270.401	340.792	196.205
133	DALYs (Disability-Adjusted Life Years)	South Asia	Both	Age-standardized	Idiopathic epilepsy	Rate	1995	272.942	346.648	198.329
149	DALYs (Disability-Adjusted Life Years)	South Asia	Both	Age-standardized	Idiopathic epilepsy	Rate	1996	273.171	342.786	195.911
201	DALYs (Disability-Adjusted Life Years)	South Asia	Both	Age-standardized	Idiopathic epilepsy	Rate	1997	270.385	337.03	193.313
216	DALYs (Disability-Adjusted Life Years)	South Asia	Both	Age-standardized	Idiopathic epilepsy	Rate	1998	265.627	329.213	188.39
225	DALYs (Disability-Adjusted Life Years)	South Asia	Both	Age-standardized	Idiopathic epilepsy	Rate	1999	263.938	327.186	186.924
234	DALYs (Disability-Adjusted Life Years)	South Asia	Both	Age-standardized	Idiopathic epilepsy	Rate	2000	261.057	325.804	185.203
251	DALYs (Disability-Adjusted Life Years)	South Asia	Both	Age-standardized	Idiopathic epilepsy	Rate	2001	257.85	320.773	185.69
262	DALYs (Disability-Adjusted Life Years)	South Asia	Both	Age-standardized	Idiopathic epilepsy	Rate	2002	254.29	315.853	185.314
305	DALYs (Disability-Adjusted Life Years)	South Asia	Both	Age-standardized	Idiopathic epilepsy	Rate	2003	253.311	312.054	186.193
322	DALYs (Disability-Adjusted Life Years)	South Asia	Both	Age-standardized	Idiopathic epilepsy	Rate	2004	249.249	305.579	185.306
328	DALYs (Disability-Adjusted Life Years)	South Asia	Both	Age-standardized	Idiopathic epilepsy	Rate	2005	247.95	304.024	185.028
335	DALYs (Disability-Adjusted Life Years)	South Asia	Both	Age-standardized	Idiopathic epilepsy	Rate	2006	242.863	294.549	184.224
356	DALYs (Disability-Adjusted Life Years)	South Asia	Both	Age-standardized	Idiopathic epilepsy	Rate	2007	240.873	291.94	183.885
369	DALYs (Disability-Adjusted Life Years)	South Asia	Both	Age-standardized	Idiopathic epilepsy	Rate	2008	237.283	289.556	180.449
431	DALYs (Disability-Adjusted Life Years)	South Asia	Both	Age-standardized	Idiopathic epilepsy	Rate	2009	233.479	287.525	178.858
441	DALYs (Disability-Adjusted Life Years)	South Asia	Both	Age-standardized	Idiopathic epilepsy	Rate	2010	229.525	287.772	177.175
459	DALYs (Disability-Adjusted Life Years)	South Asia	Both	Age-standardized	Idiopathic epilepsy	Rate	2011	225.294	278.15	174.292
478	DALYs (Disability-Adjusted Life Years)	South Asia	Both	Age-standardized	Idiopathic epilepsy	Rate	2012	222.714	272.919	175.26
483	DALYs (Disability-Adjusted Life Years)	South Asia	Both	Age-standardized	Idiopathic epilepsy	Rate	2013	225.581	274.872	178.125
500	DALYs (Disability-Adjusted Life Years)	South Asia	Both	Age-standardized	Idiopathic epilepsy	Rate	2014	224.348	272.744	176.919
557	DALYs (Disability-Adjusted Life Years)	South Asia	Both	Age-standardized	Idiopathic epilepsy	Rate	2015	223.94	272.302	175.64
574	DALYs (Disability-Adjusted Life Years)	South Asia	Both	Age-standardized	Idiopathic epilepsy	Rate	2016	223.447	269.959	176.13
587	DALYs (Disability-Adjusted Life Years)	South Asia	Both	Age-standardized	Idiopathic epilepsy	Rate	2017	222.062	267.888	173.315
595	DALYs (Disability-Adjusted Life Years)	South Asia	Both	Age-standardized	Idiopathic epilepsy	Rate	2018	214.092	258.3	167.843
602	DALYs (Disability-Adjusted Life Years)	South Asia	Both	Age-standardized	Idiopathic epilepsy	Rate	2019	210.425	254.906	166.003
610	DALYs (Disability-Adjusted Life Years)	South Asia	Both	Age-standardized	Idiopathic epilepsy	Rate	2020	202.444	246.701	159.763
654	DALYs (Disability-Adjusted Life Years)	South Asia	Both	Age-standardized	Idiopathic epilepsy	Rate	2021	199.21	246.155	156.409
14	DALYs (Disability-Adjusted Life Years)	Southeast Asia	Both	Age-standardized	Idiopathic epilepsy	Rate	1990	116.445	163.396	79.8278
39	DALYs (Disability-Adjusted Life Years)	Southeast Asia	Both	Age-standardized	Idiopathic epilepsy	Rate	1991	116.263	161.055	80.4991
56	DALYs (Disability-Adjusted Life Years)	Southeast Asia	Both	Age-standardized	Idiopathic epilepsy	Rate	1992	116.014	158.372	80.417
70	DALYs (Disability-Adjusted Life Years)	Southeast Asia	Both	Age-standardized	Idiopathic epilepsy	Rate	1993	116.102	156.266	81.7106
130	DALYs (Disability-Adjusted Life Years)	Southeast Asia	Both	Age-standardized	Idiopathic epilepsy	Rate	1994	115.791	155.919	79.6693
158	DALYs (Disability-Adjusted Life Years)	Southeast Asia	Both	Age-standardized	Idiopathic epilepsy	Rate	1995	115.746	156.823	77.7181
171	DALYs (Disability-Adjusted Life Years)	Southeast Asia	Both	Age-standardized	Idiopathic epilepsy	Rate	1996	115.876	156.897	79.8718
195	DALYs (Disability-Adjusted Life Years)	Southeast Asia	Both	Age-standardized	Idiopathic epilepsy	Rate	1997	115.724	156.746	80.1641
200	DALYs (Disability-Adjusted Life Years)	Southeast Asia	Both	Age-standardized	Idiopathic epilepsy	Rate	1998	115.705	158.42	80.3282
220	DALYs (Disability-Adjusted Life Years)	Southeast Asia	Both	Age-standardized	Idiopathic epilepsy	Rate	1999	116.223	159.378	79.8008
290	DALYs (Disability-Adjusted Life Years)	Southeast Asia	Both	Age-standardized	Idiopathic epilepsy	Rate	2000	116.312	160.286	80.2528
303	DALYs (Disability-Adjusted Life Years)	Southeast Asia	Both	Age-standardized	Idiopathic epilepsy	Rate	2001	116.512	160.006	82.3896
318	DALYs (Disability-Adjusted Life Years)	Southeast Asia	Both	Age-standardized	Idiopathic epilepsy	Rate	2002	116.848	162.121	81.9671
326	DALYs (Disability-Adjusted Life Years)	Southeast Asia	Both	Age-standardized	Idiopathic epilepsy	Rate	2003	117.086	162.407	81.1476
334	DALYs (Disability-Adjusted Life Years)	Southeast Asia	Both	Age-standardized	Idiopathic epilepsy	Rate	2004	117.24	163.257	80.0053
401	DALYs (Disability-Adjusted Life Years)	Southeast Asia	Both	Age-standardized	Idiopathic epilepsy	Rate	2005	116.741	165.061	79.1901
402	DALYs (Disability-Adjusted Life Years)	Southeast Asia	Both	Age-standardized	Idiopathic epilepsy	Rate	2006	116.342	162.45	80.3088
424	DALYs (Disability-Adjusted Life Years)	Southeast Asia	Both	Age-standardized	Idiopathic epilepsy	Rate	2007	116.042	160.931	81.0543
446	DALYs (Disability-Adjusted Life Years)	Southeast Asia	Both	Age-standardized	Idiopathic epilepsy	Rate	2008	115.806	159.638	80.9874
458	DALYs (Disability-Adjusted Life Years)	Southeast Asia	Both	Age-standardized	Idiopathic epilepsy	Rate	2009	115.575	160.46	79.3754
480	DALYs (Disability-Adjusted Life Years)	Southeast Asia	Both	Age-standardized	Idiopathic epilepsy	Rate	2010	115.204	162.693	77.663
528	DALYs (Disability-Adjusted Life Years)	Southeast Asia	Both	Age-standardized	Idiopathic epilepsy	Rate	2011	114.519	160.687	78.3311
549	DALYs (Disability-Adjusted Life Years)	Southeast Asia	Both	Age-standardized	Idiopathic epilepsy	Rate	2012	113.941	156.569	77.9186
572	DALYs (Disability-Adjusted Life Years)	Southeast Asia	Both	Age-standardized	Idiopathic epilepsy	Rate	2013	113.491	156.715	77.7074
579	DALYs (Disability-Adjusted Life Years)	Southeast Asia	Both	Age-standardized	Idiopathic epilepsy	Rate	2014	113.296	156.526	75.7659
600	DALYs (Disability-Adjusted Life Years)	Southeast Asia	Both	Age-standardized	Idiopathic epilepsy	Rate	2015	112.578	156.213	73.1354
611	DALYs (Disability-Adjusted Life Years)	Southeast Asia	Both	Age-standardized	Idiopathic epilepsy	Rate	2016	111.928	155.597	73.6652
658	DALYs (Disability-Adjusted Life Years)	Southeast Asia	Both	Age-standardized	Idiopathic epilepsy	Rate	2017	111.048	152.716	74.3768
669	DALYs (Disability-Adjusted Life Years)	Southeast Asia	Both	Age-standardized	Idiopathic epilepsy	Rate	2018	110.211	154.115	76.1616
678	DALYs (Disability-Adjusted Life Years)	Southeast Asia	Both	Age-standardized	Idiopathic epilepsy	Rate	2019	109.476	154.474	73.4245
687	DALYs (Disability-Adjusted Life Years)	Southeast Asia	Both	Age-standardized	Idiopathic epilepsy	Rate	2020	107.935	153.861	71.952
689	DALYs (Disability-Adjusted Life Years)	Southeast Asia	Both	Age-standardized	Idiopathic epilepsy	Rate	2021	110.486	155.647	75.0714
33	DALYs (Disability-Adjusted Life Years)	Southern Latin America	Both	Age-standardized	Idiopathic epilepsy	Rate	1990	160.53	242.454	96.8553
41	DALYs (Disability-Adjusted Life Years)	Southern Latin America	Both	Age-standardized	Idiopathic epilepsy	Rate	1991	155.637	229.133	98.2566
66	DALYs (Disability-Adjusted Life Years)	Southern Latin America	Both	Age-standardized	Idiopathic epilepsy	Rate	1992	151.358	218.567	96.0771
87	DALYs (Disability-Adjusted Life Years)	Southern Latin America	Both	Age-standardized	Idiopathic epilepsy	Rate	1993	147.511	208.495	95.5041
95	DALYs (Disability-Adjusted Life Years)	Southern Latin America	Both	Age-standardized	Idiopathic epilepsy	Rate	1994	146.348	217.76	94.5507
117	DALYs (Disability-Adjusted Life Years)	Southern Latin America	Both	Age-standardized	Idiopathic epilepsy	Rate	1995	146.971	224.876	90.2363
181	DALYs (Disability-Adjusted Life Years)	Southern Latin America	Both	Age-standardized	Idiopathic epilepsy	Rate	1996	144.684	209.98	91.9754
189	DALYs (Disability-Adjusted Life Years)	Southern Latin America	Both	Age-standardized	Idiopathic epilepsy	Rate	1997	142.546	211.561	91.6782
204	DALYs (Disability-Adjusted Life Years)	Southern Latin America	Both	Age-standardized	Idiopathic epilepsy	Rate	1998	143.813	209.881	93.3855
228	DALYs (Disability-Adjusted Life Years)	Southern Latin America	Both	Age-standardized	Idiopathic epilepsy	Rate	1999	145.564	215.824	93.4933
236	DALYs (Disability-Adjusted Life Years)	Southern Latin America	Both	Age-standardized	Idiopathic epilepsy	Rate	2000	146.042	227.153	87.1937
311	DALYs (Disability-Adjusted Life Years)	Southern Latin America	Both	Age-standardized	Idiopathic epilepsy	Rate	2002	146.235	213.238	99.0864
314	DALYs (Disability-Adjusted Life Years)	Southern Latin America	Both	Age-standardized	Idiopathic epilepsy	Rate	2001	147.692	220.22	96.1572
330	DALYs (Disability-Adjusted Life Years)	Southern Latin America	Both	Age-standardized	Idiopathic epilepsy	Rate	2003	144.302	209.165	95.2464
349	DALYs (Disability-Adjusted Life Years)	Southern Latin America	Both	Age-standardized	Idiopathic epilepsy	Rate	2004	140.546	212.32	90.4136
364	DALYs (Disability-Adjusted Life Years)	Southern Latin America	Both	Age-standardized	Idiopathic epilepsy	Rate	2005	141.292	220.203	88.0534
371	DALYs (Disability-Adjusted Life Years)	Southern Latin America	Both	Age-standardized	Idiopathic epilepsy	Rate	2006	139.53	207.097	88.7994
432	DALYs (Disability-Adjusted Life Years)	Southern Latin America	Both	Age-standardized	Idiopathic epilepsy	Rate	2007	141.626	201.29	91.1976
444	DALYs (Disability-Adjusted Life Years)	Southern Latin America	Both	Age-standardized	Idiopathic epilepsy	Rate	2008	141.859	203.089	91.9421
463	DALYs (Disability-Adjusted Life Years)	Southern Latin America	Both	Age-standardized	Idiopathic epilepsy	Rate	2009	141.746	209.479	88.9165
472	DALYs (Disability-Adjusted Life Years)	Southern Latin America	Both	Age-standardized	Idiopathic epilepsy	Rate	2010	141.049	220.588	83.9404
493	DALYs (Disability-Adjusted Life Years)	Southern Latin America	Both	Age-standardized	Idiopathic epilepsy	Rate	2011	140.383	213.517	87.0777
518	DALYs (Disability-Adjusted Life Years)	Southern Latin America	Both	Age-standardized	Idiopathic epilepsy	Rate	2012	141.253	214.271	90.4484
565	DALYs (Disability-Adjusted Life Years)	Southern Latin America	Both	Age-standardized	Idiopathic epilepsy	Rate	2013	143.137	211.178	93.516
581	DALYs (Disability-Adjusted Life Years)	Southern Latin America	Both	Age-standardized	Idiopathic epilepsy	Rate	2014	142.153	218.471	89.5945
593	DALYs (Disability-Adjusted Life Years)	Southern Latin America	Both	Age-standardized	Idiopathic epilepsy	Rate	2015	142.775	224.195	86.7435
622	DALYs (Disability-Adjusted Life Years)	Southern Latin America	Both	Age-standardized	Idiopathic epilepsy	Rate	2016	142.141	216.262	90.9415
629	DALYs (Disability-Adjusted Life Years)	Southern Latin America	Both	Age-standardized	Idiopathic epilepsy	Rate	2017	141.216	212.651	93.3298
641	DALYs (Disability-Adjusted Life Years)	Southern Latin America	Both	Age-standardized	Idiopathic epilepsy	Rate	2018	141.176	208.749	89.2122
673	DALYs (Disability-Adjusted Life Years)	Southern Latin America	Both	Age-standardized	Idiopathic epilepsy	Rate	2019	140.927	217.357	83.4307
688	DALYs (Disability-Adjusted Life Years)	Southern Latin America	Both	Age-standardized	Idiopathic epilepsy	Rate	2020	138.037	225.701	82.0603
695	DALYs (Disability-Adjusted Life Years)	Southern Latin America	Both	Age-standardized	Idiopathic epilepsy	Rate	2021	136.669	216.409	80.72
35	DALYs (Disability-Adjusted Life Years)	Southern Sub-Saharan Africa	Both	Age-standardized	Idiopathic epilepsy	Rate	1990	279.008	367.09	211.33
67	DALYs (Disability-Adjusted Life Years)	Southern Sub-Saharan Africa	Both	Age-standardized	Idiopathic epilepsy	Rate	1991	277.886	361.892	212.176
78	DALYs (Disability-Adjusted Life Years)	Southern Sub-Saharan Africa	Both	Age-standardized	Idiopathic epilepsy	Rate	1992	279.907	361.228	215.095
91	DALYs (Disability-Adjusted Life Years)	Southern Sub-Saharan Africa	Both	Age-standardized	Idiopathic epilepsy	Rate	1993	276.227	357.551	210.53
118	DALYs (Disability-Adjusted Life Years)	Southern Sub-Saharan Africa	Both	Age-standardized	Idiopathic epilepsy	Rate	1994	278.272	362.721	210.722
131	DALYs (Disability-Adjusted Life Years)	Southern Sub-Saharan Africa	Both	Age-standardized	Idiopathic epilepsy	Rate	1995	275.581	366.464	206.06
199	DALYs (Disability-Adjusted Life Years)	Southern Sub-Saharan Africa	Both	Age-standardized	Idiopathic epilepsy	Rate	1996	273.731	360.972	206.876
217	DALYs (Disability-Adjusted Life Years)	Southern Sub-Saharan Africa	Both	Age-standardized	Idiopathic epilepsy	Rate	1997	278.721	366.831	211.666
237	DALYs (Disability-Adjusted Life Years)	Southern Sub-Saharan Africa	Both	Age-standardized	Idiopathic epilepsy	Rate	1998	283.706	369.471	214.883
239	DALYs (Disability-Adjusted Life Years)	Southern Sub-Saharan Africa	Both	Age-standardized	Idiopathic epilepsy	Rate	1999	290.37	378.549	216.394
256	DALYs (Disability-Adjusted Life Years)	Southern Sub-Saharan Africa	Both	Age-standardized	Idiopathic epilepsy	Rate	2000	299.653	394.768	222.184
275	DALYs (Disability-Adjusted Life Years)	Southern Sub-Saharan Africa	Both	Age-standardized	Idiopathic epilepsy	Rate	2001	301.703	395.203	226.69
347	DALYs (Disability-Adjusted Life Years)	Southern Sub-Saharan Africa	Both	Age-standardized	Idiopathic epilepsy	Rate	2003	301.684	384.376	229.85
352	DALYs (Disability-Adjusted Life Years)	Southern Sub-Saharan Africa	Both	Age-standardized	Idiopathic epilepsy	Rate	2002	302.559	389.64	228.594
375	DALYs (Disability-Adjusted Life Years)	Southern Sub-Saharan Africa	Both	Age-standardized	Idiopathic epilepsy	Rate	2004	298.811	382.286	228.109
377	DALYs (Disability-Adjusted Life Years)	Southern Sub-Saharan Africa	Both	Age-standardized	Idiopathic epilepsy	Rate	2005	295.515	382.48	223.008
390	DALYs (Disability-Adjusted Life Years)	Southern Sub-Saharan Africa	Both	Age-standardized	Idiopathic epilepsy	Rate	2006	291.821	373.768	222.631
438	DALYs (Disability-Adjusted Life Years)	Southern Sub-Saharan Africa	Both	Age-standardized	Idiopathic epilepsy	Rate	2007	285.23	360.178	218.487
462	DALYs (Disability-Adjusted Life Years)	Southern Sub-Saharan Africa	Both	Age-standardized	Idiopathic epilepsy	Rate	2008	283.574	360.8	217.857
474	DALYs (Disability-Adjusted Life Years)	Southern Sub-Saharan Africa	Both	Age-standardized	Idiopathic epilepsy	Rate	2009	280.562	356.41	212.638
498	DALYs (Disability-Adjusted Life Years)	Southern Sub-Saharan Africa	Both	Age-standardized	Idiopathic epilepsy	Rate	2010	277.571	359.298	209.352
515	DALYs (Disability-Adjusted Life Years)	Southern Sub-Saharan Africa	Both	Age-standardized	Idiopathic epilepsy	Rate	2011	276.907	354.653	211.989
534	DALYs (Disability-Adjusted Life Years)	Southern Sub-Saharan Africa	Both	Age-standardized	Idiopathic epilepsy	Rate	2012	272.429	345.337	210.757
582	DALYs (Disability-Adjusted Life Years)	Southern Sub-Saharan Africa	Both	Age-standardized	Idiopathic epilepsy	Rate	2013	267.393	344.618	207.608
596	DALYs (Disability-Adjusted Life Years)	Southern Sub-Saharan Africa	Both	Age-standardized	Idiopathic epilepsy	Rate	2014	264.028	341.783	200.423
612	DALYs (Disability-Adjusted Life Years)	Southern Sub-Saharan Africa	Both	Age-standardized	Idiopathic epilepsy	Rate	2015	263.234	345.824	199.92
636	DALYs (Disability-Adjusted Life Years)	Southern Sub-Saharan Africa	Both	Age-standardized	Idiopathic epilepsy	Rate	2016	262.948	341.545	202.04
640	DALYs (Disability-Adjusted Life Years)	Southern Sub-Saharan Africa	Both	Age-standardized	Idiopathic epilepsy	Rate	2017	263.093	336.938	203.902
652	DALYs (Disability-Adjusted Life Years)	Southern Sub-Saharan Africa	Both	Age-standardized	Idiopathic epilepsy	Rate	2018	261.882	335.228	202.206
685	DALYs (Disability-Adjusted Life Years)	Southern Sub-Saharan Africa	Both	Age-standardized	Idiopathic epilepsy	Rate	2019	258.794	334.083	198.271
698	DALYs (Disability-Adjusted Life Years)	Southern Sub-Saharan Africa	Both	Age-standardized	Idiopathic epilepsy	Rate	2020	255.506	327.131	190.556
701	DALYs (Disability-Adjusted Life Years)	Southern Sub-Saharan Africa	Both	Age-standardized	Idiopathic epilepsy	Rate	2021	257.171	330.473	195.197
4	DALYs (Disability-Adjusted Life Years)	Tropical Latin America	Both	Age-standardized	Idiopathic epilepsy	Rate	1990	229.842	321.724	162.512
64	DALYs (Disability-Adjusted Life Years)	Tropical Latin America	Both	Age-standardized	Idiopathic epilepsy	Rate	1991	225.067	307.718	160.362
75	DALYs (Disability-Adjusted Life Years)	Tropical Latin America	Both	Age-standardized	Idiopathic epilepsy	Rate	1992	220.138	291.921	157.321
88	DALYs (Disability-Adjusted Life Years)	Tropical Latin America	Both	Age-standardized	Idiopathic epilepsy	Rate	1993	214.658	284.189	153.516
106	DALYs (Disability-Adjusted Life Years)	Tropical Latin America	Both	Age-standardized	Idiopathic epilepsy	Rate	1994	208.811	280.274	147.689
127	DALYs (Disability-Adjusted Life Years)	Tropical Latin America	Both	Age-standardized	Idiopathic epilepsy	Rate	1995	203.972	280.68	142.591
150	DALYs (Disability-Adjusted Life Years)	Tropical Latin America	Both	Age-standardized	Idiopathic epilepsy	Rate	1996	198.521	264.584	140.128
209	DALYs (Disability-Adjusted Life Years)	Tropical Latin America	Both	Age-standardized	Idiopathic epilepsy	Rate	1997	192.733	253.965	138.726
215	DALYs (Disability-Adjusted Life Years)	Tropical Latin America	Both	Age-standardized	Idiopathic epilepsy	Rate	1998	185.704	244.126	134.18
238	DALYs (Disability-Adjusted Life Years)	Tropical Latin America	Both	Age-standardized	Idiopathic epilepsy	Rate	1999	179.46	236.644	131.23
245	DALYs (Disability-Adjusted Life Years)	Tropical Latin America	Both	Age-standardized	Idiopathic epilepsy	Rate	2000	177.61	236.752	129.42
267	DALYs (Disability-Adjusted Life Years)	Tropical Latin America	Both	Age-standardized	Idiopathic epilepsy	Rate	2001	175.248	233.543	128.932
278	DALYs (Disability-Adjusted Life Years)	Tropical Latin America	Both	Age-standardized	Idiopathic epilepsy	Rate	2002	174.008	229.256	129.556
345	DALYs (Disability-Adjusted Life Years)	Tropical Latin America	Both	Age-standardized	Idiopathic epilepsy	Rate	2003	173.495	231.022	129.867
359	DALYs (Disability-Adjusted Life Years)	Tropical Latin America	Both	Age-standardized	Idiopathic epilepsy	Rate	2004	172.798	231.263	127.284
373	DALYs (Disability-Adjusted Life Years)	Tropical Latin America	Both	Age-standardized	Idiopathic epilepsy	Rate	2005	172.673	234.085	127.333
380	DALYs (Disability-Adjusted Life Years)	Tropical Latin America	Both	Age-standardized	Idiopathic epilepsy	Rate	2006	174.187	232.306	128.782
400	DALYs (Disability-Adjusted Life Years)	Tropical Latin America	Both	Age-standardized	Idiopathic epilepsy	Rate	2007	174.563	231.464	129.437
443	DALYs (Disability-Adjusted Life Years)	Tropical Latin America	Both	Age-standardized	Idiopathic epilepsy	Rate	2008	175.474	234.423	128.83
464	DALYs (Disability-Adjusted Life Years)	Tropical Latin America	Both	Age-standardized	Idiopathic epilepsy	Rate	2009	176.14	235.051	128.021
485	DALYs (Disability-Adjusted Life Years)	Tropical Latin America	Both	Age-standardized	Idiopathic epilepsy	Rate	2010	176.8	240.155	127.366
504	DALYs (Disability-Adjusted Life Years)	Tropical Latin America	Both	Age-standardized	Idiopathic epilepsy	Rate	2011	177.771	238.626	131.501
519	DALYs (Disability-Adjusted Life Years)	Tropical Latin America	Both	Age-standardized	Idiopathic epilepsy	Rate	2012	179.598	237.989	134.002
537	DALYs (Disability-Adjusted Life Years)	Tropical Latin America	Both	Age-standardized	Idiopathic epilepsy	Rate	2013	181.352	240.579	133.799
594	DALYs (Disability-Adjusted Life Years)	Tropical Latin America	Both	Age-standardized	Idiopathic epilepsy	Rate	2014	181.044	242.55	132.079
607	DALYs (Disability-Adjusted Life Years)	Tropical Latin America	Both	Age-standardized	Idiopathic epilepsy	Rate	2015	181.219	242.532	131.948
625	DALYs (Disability-Adjusted Life Years)	Tropical Latin America	Both	Age-standardized	Idiopathic epilepsy	Rate	2016	182.333	239.025	134.231
635	DALYs (Disability-Adjusted Life Years)	Tropical Latin America	Both	Age-standardized	Idiopathic epilepsy	Rate	2017	184.285	239.592	137.876
649	DALYs (Disability-Adjusted Life Years)	Tropical Latin America	Both	Age-standardized	Idiopathic epilepsy	Rate	2018	184.715	244.07	138.187
655	DALYs (Disability-Adjusted Life Years)	Tropical Latin America	Both	Age-standardized	Idiopathic epilepsy	Rate	2019	185.828	245.332	138.586
686	DALYs (Disability-Adjusted Life Years)	Tropical Latin America	Both	Age-standardized	Idiopathic epilepsy	Rate	2020	183.72	246.57	134.836
697	DALYs (Disability-Adjusted Life Years)	Tropical Latin America	Both	Age-standardized	Idiopathic epilepsy	Rate	2021	183.068	255.98	130.225
25	DALYs (Disability-Adjusted Life Years)	Western Europe	Both	Age-standardized	Idiopathic epilepsy	Rate	1991	140.598	199.161	101.544
32	DALYs (Disability-Adjusted Life Years)	Western Europe	Both	Age-standardized	Idiopathic epilepsy	Rate	1992	139.073	197.603	99.7598
37	DALYs (Disability-Adjusted Life Years)	Western Europe	Both	Age-standardized	Idiopathic epilepsy	Rate	1993	137.014	195.243	97.1589
46	DALYs (Disability-Adjusted Life Years)	Western Europe	Both	Age-standardized	Idiopathic epilepsy	Rate	1994	136.123	196.864	94.6414
47	DALYs (Disability-Adjusted Life Years)	Western Europe	Both	Age-standardized	Idiopathic epilepsy	Rate	1995	137.867	201.409	93.1463
52	DALYs (Disability-Adjusted Life Years)	Western Europe	Both	Age-standardized	Idiopathic epilepsy	Rate	1990	139.601	202.502	98.9271
86	DALYs (Disability-Adjusted Life Years)	Western Europe	Both	Age-standardized	Idiopathic epilepsy	Rate	1996	138.532	200.629	95.0231
98	DALYs (Disability-Adjusted Life Years)	Western Europe	Both	Age-standardized	Idiopathic epilepsy	Rate	1997	138.205	198.829	95.2081
105	DALYs (Disability-Adjusted Life Years)	Western Europe	Both	Age-standardized	Idiopathic epilepsy	Rate	1998	138.414	199.54	94.6595
115	DALYs (Disability-Adjusted Life Years)	Western Europe	Both	Age-standardized	Idiopathic epilepsy	Rate	1999	138.821	200.764	94.9749
135	DALYs (Disability-Adjusted Life Years)	Western Europe	Both	Age-standardized	Idiopathic epilepsy	Rate	2000	139.851	207.786	93.792
155	DALYs (Disability-Adjusted Life Years)	Western Europe	Both	Age-standardized	Idiopathic epilepsy	Rate	2001	142.611	204.392	98.2221
170	DALYs (Disability-Adjusted Life Years)	Western Europe	Both	Age-standardized	Idiopathic epilepsy	Rate	2002	144.29	206.097	99.0349
193	DALYs (Disability-Adjusted Life Years)	Western Europe	Both	Age-standardized	Idiopathic epilepsy	Rate	2003	147.189	205.601	100.989
213	DALYs (Disability-Adjusted Life Years)	Western Europe	Both	Age-standardized	Idiopathic epilepsy	Rate	2004	146.554	206.01	98.2907
233	DALYs (Disability-Adjusted Life Years)	Western Europe	Both	Age-standardized	Idiopathic epilepsy	Rate	2005	146.677	211.892	97.359
255	DALYs (Disability-Adjusted Life Years)	Western Europe	Both	Age-standardized	Idiopathic epilepsy	Rate	2006	146.16	210.333	98.242
282	DALYs (Disability-Adjusted Life Years)	Western Europe	Both	Age-standardized	Idiopathic epilepsy	Rate	2007	145.443	209.764	97.0154
307	DALYs (Disability-Adjusted Life Years)	Western Europe	Both	Age-standardized	Idiopathic epilepsy	Rate	2008	145.472	218.338	98.9328
344	DALYs (Disability-Adjusted Life Years)	Western Europe	Both	Age-standardized	Idiopathic epilepsy	Rate	2009	145.936	226.955	100.065
363	DALYs (Disability-Adjusted Life Years)	Western Europe	Both	Age-standardized	Idiopathic epilepsy	Rate	2010	145.344	231.523	98.2785
391	DALYs (Disability-Adjusted Life Years)	Western Europe	Both	Age-standardized	Idiopathic epilepsy	Rate	2011	144.702	227.529	100.47
410	DALYs (Disability-Adjusted Life Years)	Western Europe	Both	Age-standardized	Idiopathic epilepsy	Rate	2012	143.957	222.034	99.4274
425	DALYs (Disability-Adjusted Life Years)	Western Europe	Both	Age-standardized	Idiopathic epilepsy	Rate	2013	142.383	220.345	98.1726
445	DALYs (Disability-Adjusted Life Years)	Western Europe	Both	Age-standardized	Idiopathic epilepsy	Rate	2014	140.99	214.766	95.9417
465	DALYs (Disability-Adjusted Life Years)	Western Europe	Both	Age-standardized	Idiopathic epilepsy	Rate	2015	141.017	217.942	95.0321
497	DALYs (Disability-Adjusted Life Years)	Western Europe	Both	Age-standardized	Idiopathic epilepsy	Rate	2016	140.516	211.834	96.3758
512	DALYs (Disability-Adjusted Life Years)	Western Europe	Both	Age-standardized	Idiopathic epilepsy	Rate	2017	140.455	209.805	97.4812
530	DALYs (Disability-Adjusted Life Years)	Western Europe	Both	Age-standardized	Idiopathic epilepsy	Rate	2018	139.733	204.238	95.2868
546	DALYs (Disability-Adjusted Life Years)	Western Europe	Both	Age-standardized	Idiopathic epilepsy	Rate	2019	139.569	206.875	93.2807
560	DALYs (Disability-Adjusted Life Years)	Western Europe	Both	Age-standardized	Idiopathic epilepsy	Rate	2020	133.8	201.136	88.913
577	DALYs (Disability-Adjusted Life Years)	Western Europe	Both	Age-standardized	Idiopathic epilepsy	Rate	2021	134.999	203.978	91.0927
18	DALYs (Disability-Adjusted Life Years)	Western Sub-Saharan Africa	Both	Age-standardized	Idiopathic epilepsy	Rate	1990	295.17	398.724	212.269
44	DALYs (Disability-Adjusted Life Years)	Western Sub-Saharan Africa	Both	Age-standardized	Idiopathic epilepsy	Rate	1991	295.89	397.779	211.457
62	DALYs (Disability-Adjusted Life Years)	Western Sub-Saharan Africa	Both	Age-standardized	Idiopathic epilepsy	Rate	1992	297.253	396.697	214.66
126	DALYs (Disability-Adjusted Life Years)	Western Sub-Saharan Africa	Both	Age-standardized	Idiopathic epilepsy	Rate	1993	298.234	396.596	216.992
152	DALYs (Disability-Adjusted Life Years)	Western Sub-Saharan Africa	Both	Age-standardized	Idiopathic epilepsy	Rate	1994	299.461	401.33	214.487
163	DALYs (Disability-Adjusted Life Years)	Western Sub-Saharan Africa	Both	Age-standardized	Idiopathic epilepsy	Rate	1995	299.997	399.761	217.577
178	DALYs (Disability-Adjusted Life Years)	Western Sub-Saharan Africa	Both	Age-standardized	Idiopathic epilepsy	Rate	1996	301.645	410.421	214.368
190	DALYs (Disability-Adjusted Life Years)	Western Sub-Saharan Africa	Both	Age-standardized	Idiopathic epilepsy	Rate	1997	304.149	406.062	223.589
208	DALYs (Disability-Adjusted Life Years)	Western Sub-Saharan Africa	Both	Age-standardized	Idiopathic epilepsy	Rate	1998	306.898	410.211	225.541
268	DALYs (Disability-Adjusted Life Years)	Western Sub-Saharan Africa	Both	Age-standardized	Idiopathic epilepsy	Rate	1999	309.443	410.722	227.543
287	DALYs (Disability-Adjusted Life Years)	Western Sub-Saharan Africa	Both	Age-standardized	Idiopathic epilepsy	Rate	2000	310.224	414.369	229.815
310	DALYs (Disability-Adjusted Life Years)	Western Sub-Saharan Africa	Both	Age-standardized	Idiopathic epilepsy	Rate	2001	312.716	411.677	230.706
312	DALYs (Disability-Adjusted Life Years)	Western Sub-Saharan Africa	Both	Age-standardized	Idiopathic epilepsy	Rate	2002	315.334	420.361	233.815
331	DALYs (Disability-Adjusted Life Years)	Western Sub-Saharan Africa	Both	Age-standardized	Idiopathic epilepsy	Rate	2003	317.315	416.089	233.56
342	DALYs (Disability-Adjusted Life Years)	Western Sub-Saharan Africa	Both	Age-standardized	Idiopathic epilepsy	Rate	2004	318.804	415.562	238.093
396	DALYs (Disability-Adjusted Life Years)	Western Sub-Saharan Africa	Both	Age-standardized	Idiopathic epilepsy	Rate	2005	319.606	411.654	235.493
415	DALYs (Disability-Adjusted Life Years)	Western Sub-Saharan Africa	Both	Age-standardized	Idiopathic epilepsy	Rate	2006	319.753	418.679	237.591
429	DALYs (Disability-Adjusted Life Years)	Western Sub-Saharan Africa	Both	Age-standardized	Idiopathic epilepsy	Rate	2007	320.332	411.346	241.833
449	DALYs (Disability-Adjusted Life Years)	Western Sub-Saharan Africa	Both	Age-standardized	Idiopathic epilepsy	Rate	2008	317.363	406.097	237.537
457	DALYs (Disability-Adjusted Life Years)	Western Sub-Saharan Africa	Both	Age-standardized	Idiopathic epilepsy	Rate	2009	317.144	411.014	237.739
476	DALYs (Disability-Adjusted Life Years)	Western Sub-Saharan Africa	Both	Age-standardized	Idiopathic epilepsy	Rate	2010	316.898	411.252	238.231
538	DALYs (Disability-Adjusted Life Years)	Western Sub-Saharan Africa	Both	Age-standardized	Idiopathic epilepsy	Rate	2011	316.004	404.896	237.126
554	DALYs (Disability-Adjusted Life Years)	Western Sub-Saharan Africa	Both	Age-standardized	Idiopathic epilepsy	Rate	2012	315.576	401.122	237.87
562	DALYs (Disability-Adjusted Life Years)	Western Sub-Saharan Africa	Both	Age-standardized	Idiopathic epilepsy	Rate	2013	315.112	402.708	236.967
586	DALYs (Disability-Adjusted Life Years)	Western Sub-Saharan Africa	Both	Age-standardized	Idiopathic epilepsy	Rate	2014	314.479	398.963	237.652
603	DALYs (Disability-Adjusted Life Years)	Western Sub-Saharan Africa	Both	Age-standardized	Idiopathic epilepsy	Rate	2015	311.038	394.072	232.701
619	DALYs (Disability-Adjusted Life Years)	Western Sub-Saharan Africa	Both	Age-standardized	Idiopathic epilepsy	Rate	2016	311.067	391.331	234.517
662	DALYs (Disability-Adjusted Life Years)	Western Sub-Saharan Africa	Both	Age-standardized	Idiopathic epilepsy	Rate	2017	309.743	386.133	230.14
672	DALYs (Disability-Adjusted Life Years)	Western Sub-Saharan Africa	Both	Age-standardized	Idiopathic epilepsy	Rate	2018	307.197	384.663	226.717
674	DALYs (Disability-Adjusted Life Years)	Western Sub-Saharan Africa	Both	Age-standardized	Idiopathic epilepsy	Rate	2019	304.949	379.533	225.343
684	DALYs (Disability-Adjusted Life Years)	Western Sub-Saharan Africa	Both	Age-standardized	Idiopathic epilepsy	Rate	2020	301.726	381.188	219.757
691	DALYs (Disability-Adjusted Life Years)	Western Sub-Saharan Africa	Both	Age-standardized	Idiopathic epilepsy	Rate	2021	299.715	386.814	215.99
